# Supplementary material for: 2-Hy­droxy­methyl-1,3-dimethyl­imidazolium iodide
Source: Acta Crystallogr Sect E Struct Rep Online. 2011 Jul 2;67(Pt 8):o1890. doi: 10.1107/S1600536811025700 (PMC3212284; doi:10.1107/S1600536811025700)
Supplement: Supplementary file 1 [file e-67-o1890-sup1.cif]

##############################################################################
#                                                                            #
# This CIF contains the data in a paper accepted for publication in          #
# Acta Crystallographica Section E. It conforms to the requirements of       #
# Notes for Authors for Acta Crystallographica Section E, and has been       #
# peer reviewed under the auspices of the IUCr Commission on Journals.       #
#                                                                            #
# Full details of the Crystallographic Information File format               #
# are given in the paper "The Crystallographic Information File (CIF):       #
# a New Standard Archive File for Crystallography" by S. R. Hall, F. H.      #
# Allen and I. D. Brown [Acta Cryst. (1991), A47, 655-685].                  #
#                                                                            #
# The current version of the core CIF dictionary is obtainable from          #
# ftp://ftp.iucr.org/pub/cif_core.dic.                                       #
#                                                                            #
# Software is freely available for graphical display of the structure(s)     #
# in this CIF. For information consult the CIF software page                 #
# http://www.iucr.org/resources/cif/software.                                #
#                                                                            #
# This file may be used for bona fide research purposes within the           #
# scientific community so long as proper attribution is given to the journal # 
# article from which it was obtained.                                        #
#                                                                            #
##############################################################################
data_global
_audit_creation_method     'WinGX routine CIF_UPDATE'
_audit_conform_dict_name     cif_core.dic
_audit_conform_dict_version     2.3
_journal_date_recd_electronic     2011-06-28
_journal_date_accepted     2011-06-29
_journal_name_full     'Acta Crystallographica, Section E'
_journal_year     2011
_journal_volume     67
_journal_issue      8
_journal_page_first     o1890
_journal_page_last     o1890
_journal_paper_category     QO
_journal_coeditor_code     HG5062
_publ_contact_author_name     'Sofiane, Bouacida'
_publ_contact_author_address
;
Unit\'e de Recherche de Chimie de l'Environnement
et Mol\'eculaire Structurale,
CHEMS, Universit\'e Mentouri-Constantine
25000 Algeria
;
_publ_contact_author_email     bouacida_sofiane@yahoo.fr
_publ_contact_author_fax     '00 (213) 31 81 88 16'
_publ_contact_author_phone     '00 (213) 74 45 27 14'
_publ_section_title
;
2-Hydroxymethyl-1,3-dimethylimidazolium iodide
;
loop_
    _publ_author_name
    _publ_author_address
    'Chelghoum, Meryem'
;
Laboratoire des Produits Naturels d'Origine V\'eg\'etale et de Synth\`ese
Organique
PHYSYNOR
Universit\'e Mentouri-Constantine
25000 Constantine
Algeria
;
    'Bahnous, Mebarek'
;
Unit\'e de Recherche de Chimie de l'Environnement et Mol\'eculaire Structurale,
CHEMS, Universit\'e Mentouri-Constantine 25000
Algeria
;
    'Bouacida, Sofiane'
;
Unit\'e de Recherche de Chimie de l'Environnement et Mol\'eculaire Structurale,
CHEMS, Universit\'e Mentouri-Constantine 25000
Algeria
;
    'Roisnel, Thierry'
;
Centre de Difractom\'etrie X
UMR 6226 CNRS Unit\'e Sciences Chimiques de Rennes
Universit\'e de Rennes I
263 Avenue du G\'en\'eral Leclerc
35042 Rennes
France
;
    'Belfaitah, Ali'
;
Laboratoire des Produits Naturels d'Origine V\'eg\'etale et de Synth\`ese
Organique
PHYSYNOR
Universit\'e Mentouri-Constantine
25000 Constantine
Algeria
;
data_I
_chemical_name_systematic
;
2-Hydroxymethyl-1,3-dimethylimidazolium iodide
;
_chemical_formula_moiety     'C6 H11 N2 O +, I -'
_chemical_formula_sum     'C6 H11 I N2 O'
_chemical_formula_iupac     'C6 H11 N2 O +, I -'
_chemical_formula_weight     254.07
_symmetry_cell_setting     monoclinic
_symmetry_space_group_name_H-M     'P 21/c'
_symmetry_space_group_name_Hall     '-P 2ybc'
loop_
    _symmetry_equiv_pos_as_xyz
    'x, y, z'
    '-x, y+1/2, -z+1/2'
    '-x, -y, -z'
    'x, -y-1/2, z-1/2'
_cell_length_a     7.3428(3)
_cell_length_b     7.2186(3)
_cell_length_c     16.8870(8)
_cell_angle_alpha     90
_cell_angle_beta     93.093(2)
_cell_angle_gamma     90
_cell_volume     893.79(7)
_cell_formula_units_Z     4
_cell_measurement_reflns_used     1935
_cell_measurement_theta_min     2.42
_cell_measurement_theta_max     27.42
_cell_measurement_temperature     150(2)
_exptl_crystal_description     prism
_exptl_crystal_colour     colourless
_exptl_crystal_size_max     0.3
_exptl_crystal_size_mid     0.13
_exptl_crystal_size_min     0.01
_exptl_crystal_density_diffrn     1.888
_exptl_crystal_density_method     'not measured'
_exptl_crystal_F_000     488
_exptl_absorpt_coefficient_mu     3.525
_exptl_absorpt_correction_type     multi-scan
_exptl_absorpt_process_details
;
(SADABS; Sheldrick, 2002)
;
_exptl_absorpt_correction_T_min     0.718
_exptl_absorpt_correction_T_max     0.965
_exptl_special_details     ?
_diffrn_ambient_temperature     150(2)
_diffrn_radiation_type     MoK\a
_diffrn_radiation_wavelength     0.71073
_diffrn_radiation_monochromator     graphite
_diffrn_measurement_device_type     'Bruker APEXII'
_diffrn_measurement_method     'CCD rotation images, thin slices'
_diffrn_reflns_number     4200
_diffrn_reflns_av_R_equivalents     0.0186
_diffrn_reflns_theta_min     3.58
_diffrn_reflns_theta_max     27.44
_diffrn_reflns_theta_full     27.44
_diffrn_measured_fraction_theta_max     0.995
_diffrn_measured_fraction_theta_full     0.995
_diffrn_reflns_limit_h_min     -5
_diffrn_reflns_limit_h_max     9
_diffrn_reflns_limit_k_min     -6
_diffrn_reflns_limit_k_max     9
_diffrn_reflns_limit_l_min     -21
_diffrn_reflns_limit_l_max     21
_refine_special_details
;
Refinement of <i>F</i>^2^ against ALL reflections. The weighted <i>R</i>-factor
<i>wR</i> and goodness of fit <i>S</i> are based on <i>F</i>^2^, conventional
<i>R</i>-factors <i>R</i> are based on <i>F</i>, with <i>F</i> set to zero for
negative <i>F</i>^2^. The threshold expression of <i>F</i>^2^ >
\s(<i>F</i>^2^) is used only for calculating <i>R</i>-factors(gt) <i>etc</i>.
and is not relevant to the choice of reflections for refinement.
<i>R</i>-factors based on <i>F</i>^2^ are statistically about twice as large
as those based on <i>F</i>, and <i>R</i>- factors based on ALL data will be
even larger.
;
_reflns_number_total     2035
_reflns_number_gt     1463
_reflns_threshold_expression     I>2sigma(I)
_refine_ls_structure_factor_coef     Fsqd
_refine_ls_matrix_type     full
_refine_ls_R_factor_all     0.0312
_refine_ls_R_factor_gt     0.0214
_refine_ls_wR_factor_gt     0.0559
_refine_ls_wR_factor_ref     0.0628
_refine_ls_goodness_of_fit_ref     1.027
_refine_ls_restrained_S_all     1.027
_refine_ls_number_reflns     2035
_refine_ls_number_parameters     94
_refine_ls_number_restraints     0
_refine_ls_hydrogen_treatment     constr
_refine_ls_weighting_scheme     calc
_refine_ls_weighting_details
         'calc w=1/[\s^2^(Fo^2^)+(0.0289P)^2^+0.3175P] where P=(Fo^2^+2Fc^2^)/3'
_atom_sites_solution_hydrogens     geom
_atom_sites_solution_primary     direct
_atom_sites_solution_secondary     difmap
_refine_ls_shift/su_max     0.001
_refine_ls_shift/su_mean     0
_refine_diff_density_max     0.656
_refine_diff_density_min     -0.536
_refine_ls_extinction_method     none
loop_
    _atom_type_symbol
    _atom_type_description
    _atom_type_scat_dispersion_real
    _atom_type_scat_dispersion_imag
    _atom_type_scat_source
    C C 0.0033 0.0016 'International Tables Vol C Tables 4.2.6.8 and 6.1.1.4'
    H H 0 0 'International Tables Vol C Tables 4.2.6.8 and 6.1.1.4'
    N N 0.0061 0.0033 'International Tables Vol C Tables 4.2.6.8 and 6.1.1.4'
    O O 0.0106 0.006 'International Tables Vol C Tables 4.2.6.8 and 6.1.1.4'
    I I -0.4742 1.8119 'International Tables Vol C Tables 4.2.6.8 and 6.1.1.4'
_computing_data_collection     'APEX2 (Bruker, 2006)'
_computing_cell_refinement     'SAINT (Bruker, 2001)'
_computing_data_reduction     'SAINT (Bruker, 2001)'
_computing_structure_solution     'SIR2002 (Burla <i>et al.</i>, 2005)'
_computing_structure_refinement     'SHELXL97 (Sheldrick, 2008)'
_computing_molecular_graphics
 'ORTEP-3 for Windows (Farrugia, 1997) and DIAMOND (Brandenburg & Berndt, 2001)'
_computing_publication_material     'WinGX (Farrugia, 1999)'
loop_
    _atom_site_type_symbol
    _atom_site_label
    _atom_site_fract_x
    _atom_site_fract_y
    _atom_site_fract_z
    _atom_site_U_iso_or_equiv
    _atom_site_adp_type
    _atom_site_calc_flag
    _atom_site_refinement_flags
    _atom_site_occupancy
    _atom_site_symmetry_multiplicity
    _atom_site_disorder_assembly
    _atom_site_disorder_group
    I I1 0.80624(2) 0.74882(2) 0.413580(10) 0.02430(8) Uani d . 1 1 . .
    C C1 0.6996(5) 0.2724(3) 0.20049(17) 0.0284(6) Uani d . 1 1 . .
    H H1A 0.8326 0.2864 0.2033 0.043 Uiso calc R 1 1 . .
    H H1B 0.6438 0.3775 0.1716 0.043 Uiso calc R 1 1 . .
    H H1C 0.6663 0.157 0.1728 0.043 Uiso calc R 1 1 . .
    N N2 0.6343(3) 0.2668(2) 0.28084(14) 0.0204(5) Uani d . 1 1 . .
    C C3 0.4551(4) 0.2855(3) 0.29967(18) 0.0251(6) Uani d . 1 1 . .
    H H3 0.3528 0.3011 0.2634 0.03 Uiso calc R 1 1 . .
    C C4 0.4528(4) 0.2773(3) 0.37988(17) 0.0232(6) Uani d . 1 1 . .
    H H4 0.3482 0.2865 0.4104 0.028 Uiso calc R 1 1 . .
    N N5 0.6304(3) 0.2533(2) 0.40871(13) 0.0195(5) Uani d . 1 1 . .
    C C6 0.6882(4) 0.2431(3) 0.49319(18) 0.0271(6) Uani d . 1 1 . .
    H H6A 0.7534 0.1265 0.5038 0.041 Uiso calc R 1 1 . .
    H H6B 0.5807 0.2483 0.5251 0.041 Uiso calc R 1 1 . .
    H H6C 0.7689 0.3475 0.5071 0.041 Uiso calc R 1 1 . .
    C C7 0.7404(4) 0.2472(3) 0.34775(16) 0.0192(5) Uani d . 1 1 . .
    C C8 0.9437(4) 0.2288(3) 0.35238(19) 0.0254(6) Uani d . 1 1 . .
    H H8A 0.9867 0.2055 0.4081 0.03 Uiso calc R 1 1 . .
    H H8B 0.9789 0.1212 0.3202 0.03 Uiso calc R 1 1 . .
    O O9 1.0295(3) 0.3905(2) 0.32453(12) 0.0305(4) Uani d . 1 1 . .
    H H9 0.9902 0.4838 0.348 0.046 Uiso calc R 1 1 . .
loop_
    _atom_site_aniso_label
    _atom_site_aniso_U_11
    _atom_site_aniso_U_22
    _atom_site_aniso_U_33
    _atom_site_aniso_U_12
    _atom_site_aniso_U_13
    _atom_site_aniso_U_23
    I1 0.01963(12) 0.02953(13) 0.02391(12) 0.00057(7) 0.00275(8) -0.00027(6)
    C1 0.0296(16) 0.0386(16) 0.0173(14) -0.0004(12) 0.0043(12) -0.0005(11)
    N2 0.0192(11) 0.0243(11) 0.0179(11) 0.0006(8) 0.0020(9) -0.0003(8)
    C3 0.0170(14) 0.0308(15) 0.0277(15) 0.0020(11) 0.0027(11) 0.0000(11)
    C4 0.0147(13) 0.0310(14) 0.0242(14) 0.0011(10) 0.0029(11) 0.0007(10)
    N5 0.0154(11) 0.0256(11) 0.0176(11) 0.0004(8) 0.0017(9) -0.0005(8)
    C6 0.0209(14) 0.0408(17) 0.0196(14) 0.0001(11) 0.0011(11) 0.0017(10)
    C7 0.0161(12) 0.0217(13) 0.0200(13) -0.0007(10) 0.0026(10) 0.0003(9)
    C8 0.0172(14) 0.0315(15) 0.0276(15) 0.0006(11) 0.0026(12) 0.0005(11)
    O9 0.0217(10) 0.0301(10) 0.0410(11) -0.0052(9) 0.0133(8) -0.0041(9)
_geom_special_details
;
All e.s.d.'s (except the e.s.d. in the dihedral angle between two l.s. planes)
are estimated using the full covariance matrix. The cell e.s.d.'s are taken
into account individually in the estimation of e.s.d.'s in distances, angles
and torsion angles; correlations between e.s.d.'s in cell parameters are only
used when they are defined by crystal symmetry. An approximate (isotropic)
treatment of cell e.s.d.'s is used for estimating e.s.d.'s involving l.s.
planes.
;
loop_
    _geom_bond_atom_site_label_1
    _geom_bond_atom_site_label_2
    _geom_bond_site_symmetry_2
    _geom_bond_distance
    _geom_bond_publ_flag
    C1 N2 . 1.464(4) ?
    C1 H1A . 0.98 ?
    C1 H1B . 0.98 ?
    C1 H1C . 0.98 ?
    N2 C7 . 1.345(3) ?
    N2 C3 . 1.376(4) ?
    C3 C4 . 1.357(4) ?
    C3 H3 . 0.95 ?
    C4 N5 . 1.379(4) ?
    C4 H4 . 0.95 ?
    N5 C7 . 1.343(3) ?
    N5 C6 . 1.468(4) ?
    C6 H6A . 0.98 ?
    C6 H6B . 0.98 ?
    C6 H6C . 0.98 ?
    C7 C8 . 1.497(4) ?
    C8 O9 . 1.419(3) ?
    C8 H8A . 0.99 ?
    C8 H8B . 0.99 ?
    O9 H9 . 0.84 ?
loop_
    _geom_angle_atom_site_label_1
    _geom_angle_atom_site_label_2
    _geom_angle_atom_site_label_3
    _geom_angle_site_symmetry_1
    _geom_angle_site_symmetry_3
    _geom_angle
    _geom_angle_publ_flag
    N2 C1 H1A . . 109.5 ?
    N2 C1 H1B . . 109.5 ?
    H1A C1 H1B . . 109.5 ?
    N2 C1 H1C . . 109.5 ?
    H1A C1 H1C . . 109.5 ?
    H1B C1 H1C . . 109.5 ?
    C7 N2 C3 . . 109.5(2) ?
    C7 N2 C1 . . 125.3(3) ?
    C3 N2 C1 . . 125.2(3) ?
    C4 C3 N2 . . 106.9(3) ?
    C4 C3 H3 . . 126.6 ?
    N2 C3 H3 . . 126.6 ?
    C3 C4 N5 . . 107.2(3) ?
    C3 C4 H4 . . 126.4 ?
    N5 C4 H4 . . 126.4 ?
    C7 N5 C4 . . 109.3(2) ?
    C7 N5 C6 . . 126.1(3) ?
    C4 N5 C6 . . 124.6(2) ?
    N5 C6 H6A . . 109.5 ?
    N5 C6 H6B . . 109.5 ?
    H6A C6 H6B . . 109.5 ?
    N5 C6 H6C . . 109.5 ?
    H6A C6 H6C . . 109.5 ?
    H6B C6 H6C . . 109.5 ?
    N5 C7 N2 . . 107.2(3) ?
    N5 C7 C8 . . 127.0(3) ?
    N2 C7 C8 . . 125.7(3) ?
    O9 C8 C7 . . 111.6(2) ?
    O9 C8 H8A . . 109.3 ?
    C7 C8 H8A . . 109.3 ?
    O9 C8 H8B . . 109.3 ?
    C7 C8 H8B . . 109.3 ?
    H8A C8 H8B . . 108 ?
    C8 O9 H9 . . 109.5 ?
loop_
    _geom_torsion_atom_site_label_1
    _geom_torsion_atom_site_label_2
    _geom_torsion_atom_site_label_3
    _geom_torsion_atom_site_label_4
    _geom_torsion_site_symmetry_1
    _geom_torsion_site_symmetry_2
    _geom_torsion_site_symmetry_3
    _geom_torsion_site_symmetry_4
    _geom_torsion
    _geom_torsion_publ_flag
    C7 N2 C3 C4 . . . . 0.1(3) ?
    C1 N2 C3 C4 . . . . -178.4(2) ?
    N2 C3 C4 N5 . . . . -0.2(3) ?
    C3 C4 N5 C7 . . . . 0.2(2) ?
    C3 C4 N5 C6 . . . . 178.15(19) ?
    C4 N5 C7 N2 . . . . -0.1(2) ?
    C6 N5 C7 N2 . . . . -178.06(18) ?
    C4 N5 C7 C8 . . . . 178.0(2) ?
    C6 N5 C7 C8 . . . . 0.1(3) ?
    C3 N2 C7 N5 . . . . 0.0(2) ?
    C1 N2 C7 N5 . . . . 178.48(18) ?
    C3 N2 C7 C8 . . . . -178.1(2) ?
    C1 N2 C7 C8 . . . . 0.3(3) ?
    N5 C7 C8 O9 . . . . -113.9(3) ?
    N2 C7 C8 O9 . . . . 63.8(3) ?
loop_
    _geom_hbond_atom_site_label_D
    _geom_hbond_atom_site_label_H
    _geom_hbond_atom_site_label_A
    _geom_hbond_site_symmetry_A
    _geom_hbond_distance_DH
    _geom_hbond_distance_HA
    _geom_hbond_distance_DA
    _geom_hbond_angle_DHA
    _geom_hbond_publ_flag
    O9 H9 I1 . 0.84 2.62 3.4504(18) 169 yes
    C1 H1A O9 . 0.98 2.55 3.230(4) 126 yes
_iucr_refine_instructions_details
;
TITL import in P 21/c
CELL  0.71073   7.3428   7.2186  16.8870   90.000   93.093   90.000
ZERR     4.00   0.0003   0.0003   0.0008    0.000    0.002    0.000
LATT   1
SYMM  - X, 1/2 + Y, 1/2 - Z
SFAC  C    H    N    O    I
UNIT  24   44   8    4    4
MERG   2
FMAP   2
PLAN   20
ACTA
BOND   $H
CONF
LIST   4
WPDB  -2
L.S.   4
TEMP  -123.00
WGHT    0.028900    0.317500
FVAR       0.31552
I1    5    0.806243    0.748820    0.413580    11.00000    0.01963    0.02953 =
         0.02391   -0.00027    0.00275    0.00057
C1    1    0.699648    0.272390    0.200486    11.00000    0.02960    0.03859 =
         0.01733   -0.00053    0.00426   -0.00041
AFIX 137
H1A   2    0.832595    0.286368    0.203310    11.00000   -1.50000
H1B   2    0.643816    0.377539    0.171610    11.00000   -1.50000
H1C   2    0.666296    0.157027    0.172755    11.00000   -1.50000
AFIX   0
N2    3    0.634267    0.266769    0.280840    11.00000    0.01925    0.02426 =
         0.01790   -0.00034    0.00197    0.00061
C3    1    0.455133    0.285461    0.299675    11.00000    0.01701    0.03076 =
         0.02767    0.00004    0.00274    0.00199
AFIX  43
H3    2    0.352752    0.301067    0.263446    11.00000   -1.20000
AFIX   0
C4    1    0.452755    0.277334    0.379883    11.00000    0.01471    0.03098 =
         0.02418    0.00071    0.00285    0.00115
AFIX  43
H4    2    0.348239    0.286487    0.410449    11.00000   -1.20000
AFIX   0
N5    3    0.630427    0.253306    0.408713    11.00000    0.01544    0.02564 =
         0.01759   -0.00047    0.00166    0.00043
C6    1    0.688168    0.243074    0.493195    11.00000    0.02091    0.04080 =
         0.01964    0.00173    0.00107    0.00009
AFIX 137
H6A   2    0.753426    0.126508    0.503789    11.00000   -1.50000
H6B   2    0.580687    0.248347    0.525096    11.00000   -1.50000
H6C   2    0.768933    0.347536    0.507094    11.00000   -1.50000
AFIX   0
C7    1    0.740376    0.247246    0.347751    11.00000    0.01615    0.02171 =
         0.02002    0.00029    0.00258   -0.00068
C8    1    0.943732    0.228784    0.352380    11.00000    0.01722    0.03147 =
         0.02762    0.00054    0.00263    0.00062
AFIX  23
H8A   2    0.986674    0.205477    0.408069    11.00000   -1.20000
H8B   2    0.978929    0.121157    0.320240    11.00000   -1.20000
AFIX   0
O9    4    1.029498    0.390527    0.324531    11.00000    0.02174    0.03012 =
         0.04102   -0.00405    0.01332   -0.00515
AFIX 147
H9    2    0.990205    0.483784    0.347983    11.00000   -1.50000
HKLF    4
REM  import in P 21/c
REM R1 =  0.0214 for   1464 Fo > 4sig(Fo)  and  0.0312 for all   2035 data
REM     94 parameters refined using      0 restraints
END
WGHT      0.0289      0.3175
REM Highest difference peak  0.656,  deepest hole -0.536,  1-sigma level  0.090
Q1    1   0.8193  0.6550  0.4397  11.00000  0.05    0.66
Q2    1   0.8158  0.8447  0.4354  11.00000  0.05    0.62
Q3    1   0.6854  0.2623  0.3097  11.00000  0.05    0.44
Q4    1   0.6953  0.2516  0.3754  11.00000  0.05    0.44
Q5    1   0.7911  0.6652  0.3744  11.00000  0.05    0.43
Q6    1   0.7555  0.1242  0.1958  11.00000  0.05    0.43
Q7    1   0.7913  0.8356  0.3708  11.00000  0.05    0.42
Q8    1   0.7447  0.7482  0.4632  11.00000  0.05    0.41
Q9    1   0.7628  0.3868  0.1955  11.00000  0.05    0.38
Q10   1   0.8500  0.7281  0.3675  11.00000  0.05    0.37
Q11   1   0.6107  0.2553  0.1701  11.00000  0.05    0.36
Q12   1   0.6885  0.2576  0.2329  11.00000  0.05    0.36
Q13   1   0.1896  0.2523  0.4719  11.00000  0.05    0.35
Q14   1   0.6607  0.2835  0.4385  11.00000  0.05    0.34
Q15   1   0.4495  0.1998  0.3481  11.00000  0.05    0.33
Q16   1   0.3153  0.2478  0.1986  11.00000  0.05    0.30
Q17   1   0.8960  0.7447  0.4822  11.00000  0.05    0.29
Q18   1   0.5377  0.2603  0.3981  11.00000  0.05    0.29
Q19   1   0.4495  0.3343  0.3401  11.00000  0.05    0.28
Q20   1   0.6329  0.3508  0.5185  11.00000  0.05    0.28
;
