# Supplementary material for: 2-Hy­droxy­methyl-1,3-dimethyl­imidazolium iodide
Source: Acta Crystallogr Sect E Struct Rep Online. 2011 Jul 2;67(Pt 8):o1890. doi: 10.1107/S1600536811025700 (PMC3212284; doi:10.1107/S1600536811025700)
Supplement: Supplementary file 2 [file e-67-o1890-Isup2.hkl]

#
# h,k,l, Fc-squared, Fo-squared, sigma(Fo-squared) and status flag
#
data_I
_shelx_title ' import in P 21/c'
_shelx_refln_list_code          4
_shelx_F_calc_maximum      324.21
_exptl_crystal_F_000       488.00
_reflns_d_resolution_high  0.7711
 
loop_
 _symmetry_equiv_pos_as_xyz
 'x, y, z'
 '-x, y+1/2, -z+1/2'
 '-x, -y, -z'
 'x, -y-1/2, z-1/2'
 
_cell_length_a     7.3428
_cell_length_b     7.2186
_cell_length_c    16.8870
_cell_angle_alpha  90.000
_cell_angle_beta   93.093
_cell_angle_gamma  90.000
 
_shelx_F_squared_multiplier     1.000
 
loop_
 _refln_index_h
 _refln_index_k
 _refln_index_l
 _refln_F_squared_calc
 _refln_F_squared_meas
 _refln_F_squared_sigma
 _refln_observed_status
   2   0   0    14009.78    15118.01    328.27 o
   3   0   0     4520.52     4768.42    127.97 o
   4   0   0      928.50     1053.51     29.55 o
   5   0   0    12882.70    13214.38    350.17 o
   6   0   0     2999.90     3180.37    106.38 o
   7   0   0     2572.94     2421.26     91.41 o
   8   0   0     4300.56     4345.29    147.16 o
   9   0   0       13.80       10.65     11.85 o
   1   1   0     7216.75     8375.37    123.64 o
   2   1   0    22813.56    24871.07    361.00 o
   3   1   0     2926.23     3041.75     44.14 o
   4   1   0    29461.32    31453.33    457.54 o
   5   1   0        2.05        2.98      2.83 o
   6   1   0     4306.40     4312.04     95.42 o
   7   1   0     5620.99     5679.25    123.72 o
   8   1   0      646.17      631.69     30.04 o
   9   1   0     2655.72     2881.95     81.39 o
   0   2   0   105111.21   100017.75   1806.27 o
   1   2   0       13.79       27.46      3.16 o
   2   2   0    17241.65    18064.98    297.17 o
   3   2   0     8108.37     8342.92    126.22 o
   4   2   0      137.26      134.95      7.57 o
   5   2   0     9043.29     8991.40    197.33 o
   6   2   0     2020.18     2022.49     53.42 o
   7   2   0     2474.22     2397.44     63.80 o
   8   2   0     3834.09     3951.24     96.71 o
   9   2   0       15.14       -0.10     10.75 o
   1   3   0     7074.66     7061.22    221.57 o
   2   3   0    11166.92    11822.63    150.30 o
   3   3   0     3727.46     3801.18    119.23 o
   4   3   0    21995.98    22568.50    330.52 o
   5   3   0      148.90      134.77      8.62 o
   6   3   0     2478.95     2436.94     60.80 o
   7   3   0     3193.51     3073.30     76.04 o
   8   3   0      776.68      738.81     48.62 o
   9   3   0     2648.94     2661.34    111.90 o
   0   4   0    31917.30    32589.21    828.01 o
   1   4   0       22.62       18.39      2.67 o
   2   4   0    10618.71    10557.76    190.23 o
   3   4   0     6436.14     6110.94     93.32 o
   4   4   0       28.36       18.85      3.38 o
   5   4   0     5466.74     5157.15    105.57 o
   6   4   0     1177.61     1290.09     58.26 o
   7   4   0     1673.54     1560.40     70.62 o
   8   4   0     2423.21     2504.23    102.06 o
   1   5   0     4625.37     4553.03     63.38 o
   2   5   0     5733.00     5548.01    109.60 o
   3   5   0     1880.80     1818.51     44.55 o
   4   5   0    10073.80     9883.63    148.75 o
   5   5   0       81.23       83.98     14.46 o
   6   5   0     1793.41     1857.73     74.33 o
   7   5   0     1997.82     1777.07     76.64 o
   8   5   0      330.21      350.67     34.86 o
   0   6   0    13984.42    14132.40    384.93 o
   1   6   0      442.02      439.56     21.02 o
   2   6   0     3757.64     3873.55     72.73 o
   3   6   0     2216.15     2130.09     51.90 o
   4   6   0      106.85      120.64     14.16 o
   5   6   0     3315.09     3019.95     99.95 o
   6   6   0      725.55      772.06     42.89 o
   7   6   0      816.96      833.74     48.52 o
   1   7   0     2071.95     1939.30     75.89 o
   2   7   0     2689.37     2581.98     97.14 o
   3   7   0      641.14      649.14     23.22 o
   4   7   0     3447.22     3413.94     92.41 o
   5   7   0       17.42       22.71      7.60 o
   6   7   0     1173.50     1137.70     54.14 o
   0   8   0     4696.60     4796.82    159.42 o
   1   8   0      249.37      289.90     31.14 o
   2   8   0     1556.34     1476.52     70.22 o
   3   8   0      824.99      787.93     49.72 o
   4   8   0       39.04       34.98     10.45 o
   1   9   0      695.62      780.40     51.03 o
   2   9   0      918.88      909.88     56.75 o
  -9   1   1        7.33        3.88      8.41 o
  -8   1   1        7.95        3.13      6.51 o
  -7   1   1       32.62       29.34      8.27 o
  -6   1   1        3.18        0.44      4.32 o
  -5   1   1       45.45       43.75      5.84 o
  -4   1   1        1.08       15.28      4.62 o
  -3   1   1       74.88       86.34      6.83 o
  -2   1   1       11.33        7.21      2.07 o
  -1   1   1       10.88       12.40      1.60 o
   1   1   1       41.89       19.30      2.11 o
   2   1   1      271.07      271.40      6.88 o
   3   1   1      192.74      206.09     13.48 o
   4   1   1       78.80       81.62      6.29 o
   5   1   1      197.22      229.69     11.14 o
   6   1   1       23.62       29.54     10.90 o
   7   1   1       38.69       34.20      8.26 o
   8   1   1        6.30        4.38      6.68 o
   9   1   1       19.32        6.82      8.74 o
  -9   2   1        8.40       31.14     15.87 o
  -8   2   1        0.98        8.88      7.94 o
  -7   2   1       84.57       79.62     11.70 o
  -6   2   1       39.92       48.69      8.95 o
  -5   2   1      133.71      135.09      8.95 o
  -4   2   1       84.11       81.67      6.20 o
  -3   2   1      344.44      358.84     10.81 o
  -2   2   1      405.92      443.39     10.98 o
  -1   2   1       87.13       99.08      3.58 o
   0   2   1     1407.87     1388.95     16.28 o
   1   2   1      114.22      110.06      2.87 o
   2   2   1      240.59      258.33      7.84 o
   3   2   1       26.50       25.66      3.42 o
   4   2   1       10.60       14.20      3.27 o
   5   2   1       19.77       11.58      7.43 o
   6   2   1        4.89       -4.07      4.07 o
   7   2   1        7.37        6.32      6.11 o
   8   2   1        0.76       -4.63      6.09 o
   9   2   1        0.28       24.91     14.77 o
  -9   3   1        1.44       -2.81     11.25 o
  -8   3   1        0.41       -2.21      8.74 o
  -7   3   1       51.66       29.74      8.73 o
  -6   3   1        5.05       -3.76      3.76 o
  -5   3   1       83.80       84.04      7.24 o
  -4   3   1        3.16       15.10      5.11 o
  -3   3   1      318.32      339.87     23.91 o
  -2   3   1        0.05       -1.32      1.32 o
  -1   3   1       32.74       34.47      1.54 o
   0   3   1       65.90       67.58      5.89 o
   1   3   1       78.71       67.86      3.40 o
   2   3   1       47.68       62.15      3.18 o
   3   3   1       55.71       60.16      5.76 o
   4   3   1        0.31        5.16      2.80 o
   5   3   1      277.25      280.78     11.92 o
   6   3   1        0.98       -4.56      4.56 o
   7   3   1       30.85       21.17      7.65 o
   8   3   1        0.55       -5.02      9.24 o
  -8   4   1       12.56       10.45     11.95 o
  -7   4   1       44.67       34.25     14.57 o
  -6   4   1        4.53       -6.43      6.43 o
  -5   4   1        0.15       -2.63      3.81 o
  -4   4   1       61.86       69.67      6.92 o
  -3   4   1        3.66       -2.07      2.07 o
  -2   4   1        5.43       -2.01      2.01 o
  -1   4   1      288.32      343.58      7.54 o
   0   4   1       97.48       89.91      4.36 o
   1   4   1      946.80     1031.57     18.01 o
   2   4   1        0.52       -1.90      1.90 o
   3   4   1       25.54       21.17      2.84 o
   4   4   1        0.92       -1.87      2.13 o
   5   4   1       88.49       77.57      8.88 o
   6   4   1       10.57       10.65      9.34 o
   7   4   1        4.95       12.36     10.75 o
   8   4   1        2.75       10.25     11.55 o
  -8   5   1       19.36        5.02     11.45 o
  -7   5   1        5.58       -7.03      8.14 o
  -6   5   1       76.47       56.45     14.16 o
  -5   5   1       14.91        3.72      7.13 o
  -4   5   1       54.03       58.70      7.08 o
  -3   5   1      199.58      204.01     11.65 o
  -2   5   1        0.58        3.68      5.93 o
  -1   5   1       35.99       26.27      5.90 o
   0   5   1        2.97        1.85      3.42 o
   1   5   1      285.91      247.86      9.13 o
   2   5   1       20.41       15.41      4.15 o
   3   5   1       20.48       15.07      3.87 o
   4   5   1      110.64      111.03      6.32 o
   5   5   1       82.08       91.21     14.97 o
   6   5   1       89.95       77.65     16.17 o
   7   5   1        0.08        0.80      8.64 o
   8   5   1       30.37       21.50     13.66 o
  -7   6   1       43.36       30.34     13.46 o
  -6   6   1        4.88       -7.43      7.53 o
  -5   6   1        0.02       -6.13      6.13 o
  -4   6   1       71.64       65.69     11.65 o
  -3   6   1        8.48       20.09      9.54 o
  -2   6   1        5.59       -3.06      3.06 o
  -1   6   1      177.53      165.49     14.45 o
   0   6   1       27.19       25.30      7.81 o
   1   6   1      622.24      606.92     24.96 o
   2   6   1        1.28       -1.69      6.98 o
   3   6   1        6.88       -0.48      3.44 o
   4   6   1        0.02        8.18      6.78 o
   5   6   1       68.07       53.34     12.96 o
   6   6   1       16.38        1.71      7.94 o
   7   6   1        1.41       -2.31      8.54 o
  -6   7   1       34.76       14.67     10.65 o
  -5   7   1       23.50       15.97      9.44 o
  -4   7   1       21.63       24.88     10.05 o
  -3   7   1      131.66      129.07     16.22 o
  -2   7   1        1.17       17.48      9.84 o
  -1   7   1        1.90        6.63      7.53 o
   0   7   1       13.00       13.33      7.89 o
   1   7   1       85.64       94.16     12.83 o
   2   7   1        4.19       10.25      8.74 o
   3   7   1        0.03        4.92     10.25 o
   4   7   1       16.85       10.75      6.53 o
   5   7   1      154.02      137.68     14.18 o
   6   7   1       20.62       13.96      7.92 o
  -4   8   1        2.37        8.96      5.93 o
  -3   8   1       17.36       20.69     12.76 o
  -2   8   1       26.86       39.18     14.16 o
  -1   8   1        5.23       -3.31      7.03 o
   0   8   1       80.51       86.00     13.77 o
   1   8   1      160.88      170.37     17.78 o
   2   8   1        8.75        3.31      8.44 o
   3   8   1        4.85       14.77     10.25 o
   4   8   1        1.81       -0.51      5.17 o
  -2   9   1        2.31        4.92     10.65 o
  -1   9   1        0.42        3.72      9.14 o
   0   9   1       15.80       12.81      8.09 o
   1   9   1       17.30       22.00     13.56 o
   2   9   1       19.22       33.25     15.27 o
  -9   0   2     2003.91     1971.95     89.50 o
  -8   0   2     2315.98     2155.47     89.70 o
  -7   0   2      191.41      219.48     24.31 o
  -6   0   2    13075.35    13628.34    366.64 o
  -5   0   2      202.44      189.25     18.68 o
  -4   0   2     9638.76     9833.70    384.07 o
  -3   0   2    23152.81    23562.75    420.56 o
  -2   0   2      224.47      207.54     10.90 o
  -1   0   2    42975.74    41337.57    737.94 o
   2   0   2    34777.60    33904.30    856.44 o
   3   0   2        0.14        1.00      3.72 o
   4   0   2    10446.08     9687.51    181.87 o
   5   0   2     6141.14     6470.63    183.62 o
   6   0   2     4338.02     4271.56    134.50 o
   7   0   2     3442.98     4005.77    133.00 o
   8   0   2      212.95      239.27     28.53 o
   9   0   2     1916.70     1882.45     87.29 o
  -9   1   2      581.72      616.32     51.18 o
  -8   1   2     2464.55     2439.83     68.92 o
  -7   1   2     3369.40     3330.71     81.68 o
  -6   1   2       48.53       40.38     11.05 o
  -5   1   2    11275.07    11549.30    318.45 o
  -4   1   2     4294.83     4405.46     73.35 o
  -3   1   2     8680.95     9321.48    122.12 o
  -2   1   2    41987.86    42702.58    540.05 o
  -1   1   2      353.40      376.10      8.75 o
   0   1   2     3915.10     4118.39     48.25 o
   1   1   2    23952.26    23969.79    283.97 o
   2   1   2     9421.84     9620.94    123.30 o
   3   1   2    29742.39    31792.38    397.97 o
   4   1   2     1675.25     1651.44     33.12 o
   5   1   2     4717.05     5096.96    105.43 o
   6   1   2     8183.76     8148.02    163.50 o
   7   1   2      288.09      301.00     48.17 o
   8   1   2     3946.04     3983.45     97.67 o
   9   1   2      517.27      577.44     31.25 o
  -9   2   2     1441.98     1692.29     83.17 o
  -8   2   2     1647.62     1611.22     52.11 o
  -7   2   2      425.63      443.70     23.04 o
  -6   2   2    13431.02    12730.42    250.73 o
  -5   2   2      659.00      636.24     21.14 o
  -4   2   2     5843.06     5765.94     92.52 o
  -3   2   2    12784.70    13810.99    248.82 o
  -2   2   2     1268.05     1298.03     36.46 o
  -1   2   2    40137.97    42234.19    532.05 o
   0   2   2     3236.41     3316.83     31.46 o
   1   2   2    14164.63    14344.19    194.29 o
   2   2   2    20731.57    20402.25    624.07 o
   4   2   2     8693.23     8355.22    129.45 o
   5   2   2     4921.50     5214.55     99.85 o
   6   2   2     3867.56     3886.95     87.82 o
   7   2   2     3443.12     3495.13    152.43 o
   8   2   2      288.74      281.49     21.06 o
   9   2   2     1420.32     1465.27     76.24 o
  -9   3   2      314.83      294.02     35.86 o
  -8   3   2     2215.72     2056.33     89.40 o
  -7   3   2     2822.42     2814.48     71.68 o
  -6   3   2       24.91       22.35      6.56 o
  -5   3   2     7988.79     8181.03    129.25 o
  -4   3   2     4204.29     4054.30     67.55 o
  -3   3   2     4320.91     4385.45     86.29 o
  -2   3   2    18794.46    18387.80    327.83 o
  -1   3   2       22.59       26.42      3.91 o
   0   3   2     8015.94     7832.61     83.09 o
   1   3   2    21476.22    21618.74    224.07 o
   2   3   2     1752.57     1918.30     32.02 o
   3   3   2    14999.90    14583.12    520.94 o
   4   3   2      344.66      333.94     14.40 o
   5   3   2     5604.84     5587.30     92.30 o
   6   3   2     7386.08     6874.19    140.36 o
   7   3   2       71.16       88.11     12.86 o
   8   3   2     2726.40     2510.46    101.96 o
  -8   4   2     1060.93      963.52     56.45 o
  -7   4   2      445.72      447.41     34.66 o
  -6   4   2     9215.14     8344.03    239.37 o
  -5   4   2      677.35      687.13     24.04 o
  -4   4   2     3336.91     3059.50     52.53 o
  -3   4   2     6076.37     6158.78    116.73 o
  -2   4   2     1032.11     1051.47     19.14 o
  -1   4   2    21888.90    22475.39    328.79 o
   0   4   2     2849.30     2854.36     48.40 o
   1   4   2     7728.03     7904.83    104.65 o
   2   4   2     9822.48    10019.48    129.64 o
   4   4   2     5344.86     5199.01    103.12 o
   5   4   2     2719.73     2701.12     63.89 o
   6   4   2     2435.26     2227.49     84.08 o
   7   4   2     2618.42     2691.58    101.76 o
   8   4   2      254.13      261.98     30.94 o
  -8   5   2     1323.29     1286.27     67.80 o
  -7   5   2     1704.03     1597.37     71.72 o
  -6   5   2       19.99       19.19     10.85 o
  -5   5   2     4165.08     4151.63    128.98 o
  -4   5   2     2268.35     2043.31     46.78 o
  -3   5   2     2716.32     2557.94     52.79 o
  -2   5   2     9134.79     8763.37    161.20 o
  -1   5   2       41.81       59.12      4.57 o
   0   5   2     4317.87     4218.55     69.91 o
   1   5   2     7854.32     7936.43    124.42 o
   2   5   2     1114.73     1155.66     22.56 o
   3   5   2     8701.29     8206.63    108.61 o
   4   5   2      425.47      416.54     12.12 o
   5   5   2     2876.32     2669.78     90.31 o
   6   5   2     3703.45     3423.36    114.71 o
   7   5   2       69.09       55.75     15.17 o
  -7   6   2      126.80      159.42     23.51 o
  -6   6   2     3560.73     3124.42    108.79 o
  -5   6   2      142.63      153.19     18.48 o
  -4   6   2     2571.89     2536.48     83.07 o
  -3   6   2     4034.33     4000.05    115.02 o
  -2   6   2      113.65      126.92      6.78 o
  -1   6   2     7571.12     7678.15    223.10 o
   0   6   2     1014.21     1036.19     34.24 o
   1   6   2     4272.91     4082.46     91.91 o
   2   6   2     4765.16     4767.45    142.89 o
   3   6   2        0.67        9.08      4.34 o
   4   6   2     2932.49     2953.00     69.95 o
   5   6   2     1320.44     1216.06     52.23 o
   6   6   2      934.86      966.54     49.02 o
   7   6   2     1248.43     1196.37     59.77 o
  -6   7   2       25.40       28.53     12.05 o
  -5   7   2     1802.22     1645.88     64.39 o
  -4   7   2      999.30     1032.51     34.50 o
  -3   7   2     1423.11     1426.18     45.71 o
  -2   7   2     3797.50     3809.74    128.43 o
  -1   7   2      105.18      120.64     19.79 o
   0   7   2     1611.60     1614.13     48.87 o
   1   7   2     2217.62     2147.87     59.70 o
   2   7   2      672.64      718.42     42.29 o
   3   7   2     4327.38     4295.06     92.12 o
   4   7   2      399.41      393.43     22.00 o
   5   7   2     1054.53     1105.54     37.99 o
   6   7   2     1365.83     1356.60     45.95 o
  -4   8   2     1131.99     1223.48     38.35 o
  -3   8   2     1610.05     1723.53     80.76 o
  -2   8   2       28.73       52.23     16.47 o
  -1   8   2     2753.06     2717.59    104.97 o
   0   8   2      447.35      525.44     28.53 o
   1   8   2     1731.43     1764.17     62.73 o
   2   8   2     1656.38     1561.40     72.83 o
   3   8   2        0.21       10.45      9.74 o
   4   8   2     1325.47     1461.27     42.61 o
  -2   9   2     1059.83     1025.90     60.37 o
  -1   9   2       17.72       20.39     12.36 o
   0   9   2      758.46      743.03     49.42 o
   1   9   2      878.78     1004.91     58.66 o
   2   9   2      111.24      108.69     24.81 o
  -9   1   3        1.11        1.56      8.09 o
  -8   1   3        0.06       -4.90      6.10 o
  -7   1   3        1.41       -1.70      4.61 o
  -6   1   3        3.82        2.57      4.77 o
  -5   1   3       17.56       15.96      4.19 o
  -4   1   3       96.97      107.10      7.33 o
  -3   1   3      105.28       95.78      5.30 o
  -2   1   3      281.87      307.29      7.78 o
  -1   1   3      196.56      209.47      5.91 o
   0   1   3      575.31      560.49      8.71 o
   1   1   3      114.62      107.92      2.97 o
   2   1   3      461.26      478.10      9.94 o
   3   1   3       91.90       86.08      4.83 o
   4   1   3       54.57       55.35      5.62 o
   5   1   3       38.77       37.56      5.61 o
   6   1   3       19.17       10.38     11.60 o
   7   1   3        6.73        5.71      6.21 o
   8   1   3        0.30       -4.22      5.75 o
   9   1   3        1.68       -4.21      7.32 o
  -9   2   3       17.37       27.32     15.67 o
  -8   2   3       11.19        0.08      6.56 o
  -7   2   3       68.48       61.90     11.03 o
  -6   2   3       35.99       38.90      8.38 o
  -5   2   3      283.89      305.71     12.68 o
  -4   2   3       74.15       76.63      9.29 o
  -3   2   3      336.29      372.76     12.72 o
  -2   2   3       50.19       52.24      3.97 o
  -1   2   3      176.52      182.67      5.09 o
   0   2   3      216.31      223.90      5.03 o
   1   2   3       31.63       25.87      2.04 o
   2   2   3       46.80       46.66      3.05 o
   3   2   3       89.17       95.51      5.69 o
   4   2   3       22.10       34.66      4.62 o
   5   2   3      129.66      160.09      9.65 o
   6   2   3        4.15       -2.72      4.29 o
   7   2   3       95.15       89.22     13.46 o
   8   2   3       15.22        4.11     10.85 o
   9   2   3       15.92        6.63     11.65 o
  -8   3   3        0.40        1.61     10.35 o
  -7   3   3        0.60       -2.85      5.28 o
  -6   3   3        0.03       -2.16      6.18 o
  -5   3   3        2.29       -2.84      3.17 o
  -4   3   3       42.50       41.75      5.02 o
  -3   3   3        3.13       -0.65      1.38 o
  -2   3   3       37.68       30.18      3.30 o
  -1   3   3       36.62       35.38      2.78 o
   0   3   3      113.32      116.42      2.99 o
   1   3   3      138.71      124.20      3.59 o
   2   3   3      213.99      214.12      6.87 o
   3   3   3        9.21       12.45      2.82 o
   4   3   3        6.53        5.68      2.76 o
   5   3   3        9.46        3.12      3.33 o
   6   3   3       11.14        7.42      5.40 o
   7   3   3        2.50        3.68      6.29 o
   8   3   3        1.09       -8.84      8.84 o
  -8   4   3       17.29        6.53     10.85 o
  -7   4   3        0.49        0.40      8.24 o
  -6   4   3       30.74       38.07     13.36 o
  -5   4   3       84.25       79.54     13.86 o
  -4   4   3       21.14       22.00      3.84 o
  -3   4   3       20.80       30.28     11.20 o
  -2   4   3       30.24       40.22      6.38 o
  -1   4   3       20.25       14.66      2.16 o
   0   4   3      131.12      126.83      3.29 o
   1   4   3       17.71       17.65      1.58 o
   2   4   3       13.78       10.28      1.88 o
   3   4   3        2.97        2.51      3.55 o
   4   4   3       15.67       14.65      4.85 o
   5   4   3       39.21       37.87      6.89 o
   6   4   3       54.12       29.43     11.55 o
   7   4   3       38.97        7.03      9.54 o
   8   4   3        1.28        5.42      9.74 o
  -7   5   3        0.30       -7.13      7.53 o
  -6   5   3        2.82       -4.12      7.13 o
  -5   5   3        1.84       13.16      8.44 o
  -4   5   3        0.41       -3.07      3.07 o
  -3   5   3       42.47       43.63      5.03 o
  -2   5   3       39.48       41.16      3.96 o
  -1   5   3      340.02      321.49      9.21 o
   0   5   3       19.69       19.69      5.99 o
   1   5   3      498.20      497.07     13.58 o
   2   5   3        6.14        1.73      2.56 o
   3   5   3      194.14      201.81      7.73 o
   4   5   3      133.68      144.53      9.70 o
   5   5   3        2.56       -1.31      7.03 o
   6   5   3        0.41        2.71      7.63 o
   7   5   3        0.09        3.21      8.94 o
  -7   6   3        0.96        0.90      8.94 o
  -6   6   3       48.10       46.51     14.46 o
  -5   6   3       52.85       31.14     10.45 o
  -4   6   3       28.64       12.96      7.84 o
  -3   6   3        3.60       -3.92      4.82 o
  -2   6   3       46.55       56.85      6.53 o
  -1   6   3        5.94        2.64      2.47 o
   0   6   3       76.28       71.01     16.98 o
   1   6   3        6.05       -2.80     12.46 o
   2   6   3        7.46       17.18      7.23 o
   3   6   3        0.13        0.18      6.83 o
   4   6   3       19.95       21.17      9.39 o
   5   6   3       18.76       22.63     11.85 o
   6   6   3       72.94       74.53     16.78 o
   7   6   3       27.52       24.81     12.05 o
  -6   7   3        0.05       -6.33      7.94 o
  -5   7   3        2.17        2.81      8.34 o
  -4   7   3       15.52       13.03      6.65 o
  -3   7   3        0.68        0.64      7.23 o
  -2   7   3        1.42        1.34      5.98 o
  -1   7   3       68.39       68.81     16.27 o
   0   7   3        4.20        3.26      5.72 o
   1   7   3      101.79       94.70     12.80 o
   2   7   3       54.14       65.67     11.10 o
   3   7   3       50.52       59.82      8.09 o
   4   7   3       33.37       39.69      8.25 o
   5   7   3        3.97        3.45      6.17 o
   6   7   3        9.69       11.81      8.64 o
  -4   8   3        0.69       -0.81      5.12 o
  -3   8   3       30.84        9.44     10.85 o
  -2   8   3        3.18       12.86     10.35 o
  -1   8   3       16.07       12.66      9.74 o
   0   8   3       54.18       48.74     11.33 o
   1   8   3        2.43        9.38      7.62 o
   2   8   3       16.36       28.53     12.66 o
   3   8   3        6.35        1.61      8.04 o
   4   8   3        0.01       -0.48      5.68 o
  -2   9   3        0.92        0.10      8.94 o
  -1   9   3        5.88       13.76     11.85 o
   0   9   3       18.25       31.04     15.17 o
   1   9   3       10.36       14.36     12.25 o
   2   9   3       61.36       59.87     19.29 o
  -9   0   4     1446.37     1399.08     72.83 o
  -8   0   4      353.73      315.31     31.94 o
  -7   0   4     8940.71     8804.70    254.64 o
  -6   0   4     2110.19     2096.30     79.16 o
  -5   0   4     6975.75     6973.18    198.09 o
  -4   0   4    15359.88    16886.97    309.01 o
  -3   0   4      838.38      915.27     30.84 o
  -2   0   4    12276.99    13029.98    326.92 o
  -1   0   4     9579.69     9793.41    144.47 o
   0   0   4    15959.10    15967.60    283.87 o
   1   0   4    44452.03    43178.54    773.72 o
   2   0   4     1303.42     1400.53     38.57 o
   3   0   4    14458.94    15297.25    276.94 o
   4   0   4     5393.49     5346.48    106.47 o
   5   0   4     2653.90     2754.06     91.01 o
   6   0   4     5633.87     5643.12    169.26 o
   7   0   4     1050.53     1011.14     52.03 o
   8   0   4     1995.22     2111.97     88.10 o
   9   0   4     2007.69     1952.26     89.60 o
  -9   1   4     1262.27     1269.61     48.47 o
  -8   1   4     4156.98     4340.87    104.95 o
  -7   1   4       16.92       29.69     11.60 o
  -6   1   4     4615.21     4869.61    150.98 o
  -5   1   4     5960.46     6077.44    101.11 o
  -4   1   4     1719.51     1840.86     41.67 o
  -3   1   4    21697.63    22304.88    304.27 o
  -2   1   4      939.21      963.11     22.94 o
  -1   1   4    28851.28    28447.34    356.46 o
   0   1   4    28952.34    28800.11    363.39 o
   1   1   4     1369.04     1379.33     16.93 o
   2   1   4    10700.98    10313.41    118.84 o
   3   1   4     4350.88     4478.06     81.87 o
   4   1   4    10074.55    10036.46    235.66 o
   5   1   4    11589.97    11357.43    215.50 o
   6   1   4        0.22        0.77      4.02 o
   7   1   4     6466.12     6236.70    133.95 o
   8   1   4     1055.66     1025.48     39.92 o
   9   1   4      912.81      879.26     39.51 o
  -9   2   4     1636.53     1591.24     80.66 o
  -8   2   4      149.54      174.58     17.76 o
  -7   2   4     6670.87     6502.93    139.12 o
  -6   2   4     1415.37     1469.28     43.89 o
  -5   2   4     6794.89     6894.47    155.66 o
  -4   2   4    14230.72    14762.16    269.19 o
  -3   2   4      556.89      618.47     16.67 o
  -2   2   4    12664.04    12313.03    157.83 o
  -1   2   4     8027.46     8234.75    156.22 o
   0   2   4     9762.16    10038.55    114.67 o
   1   2   4    26852.31    26926.97    277.64 o
   2   2   4      233.04      216.28      6.57 o
   3   2   4    15541.05    15309.02    329.85 o
   4   2   4     6244.67     6277.44    100.11 o
   5   2   4     1455.59     1459.95     46.24 o
   6   2   4     3871.73     3709.08    161.07 o
   7   2   4      561.01      575.84     54.95 o
   8   2   4     2099.72     2195.39     63.95 o
   9   2   4     2080.21     2132.17     96.73 o
  -8   3   4     3486.75     3514.27    129.98 o
  -7   3   4        1.20        1.02      5.62 o
  -6   3   4     2747.54     2696.71     66.79 o
  -5   3   4     2755.10     2729.28     51.52 o
  -4   3   4     2715.20     2613.77     51.11 o
  -3   3   4    18486.45    18942.10    341.42 o
  -2   3   4     3000.19     3026.65     43.02 o
  -1   3   4     9730.21     9829.41    145.23 o
   0   3   4    11111.52    10950.80    114.99 o
   1   3   4     2533.03     2249.96     29.65 o
   2   3   4    12613.43    12780.47    201.84 o
   3   3   4     4536.26     4605.02     90.38 o
   4   3   4     5304.44     5766.97    116.51 o
   5   3   4     7779.99     7386.98    145.93 o
   6   3   4        3.94       24.42      6.61 o
   7   3   4     4953.98     4986.77    161.02 o
   8   3   4      758.24      833.04     52.44 o
  -8   4   4       48.04       36.16     15.27 o
  -7   4   4     3848.96     3526.72    124.96 o
  -6   4   4      814.68      822.59     45.10 o
  -5   4   4     4870.70     4716.23     99.22 o
  -4   4   4     9332.20     8792.80    167.29 o
  -3   4   4      191.93      234.99     10.93 o
  -2   4   4     8671.24     8076.40    129.85 o
  -1   4   4     4134.29     4215.41     86.39 o
   0   4   4     5100.66     5294.76     63.85 o
   1   4   4    12701.24    12499.62    131.29 o
   2   4   4       34.84       25.40      2.71 o
   3   4   4    10085.95    10020.44    131.65 o
   4   4   4     4381.50     4276.47     87.78 o
   5   4   4      675.38      648.51     27.27 o
   6   4   4     2373.31     2414.53     89.50 o
   7   4   4      244.83      246.71     27.32 o
   8   4   4     1515.94     1457.14     72.22 o
  -7   5   4        2.92        6.93      8.94 o
  -6   5   4     1925.43     1775.67     73.33 o
  -5   5   4     1825.88     1735.39     67.90 o
  -4   5   4     1069.64     1026.55     28.71 o
  -3   5   4     8042.79     7895.68    133.81 o
  -2   5   4     1023.31      997.65     23.78 o
  -1   5   4     6052.25     6183.90     82.52 o
   0   5   4     6532.38     6412.41     86.73 o
   1   5   4      596.32      540.68     12.03 o
   2   5   4     6544.22     6645.23     96.49 o
   3   5   4     1817.00     1801.42     29.20 o
   4   5   4     3145.53     3151.25     72.25 o
   5   5   4     4564.82     4425.65    136.81 o
   6   5   4        0.51       18.08      9.34 o
   7   5   4     2798.73     2855.01    106.58 o
  -7   6   4     2329.08     2259.64     91.41 o
  -6   6   4      702.51      686.38     41.08 o
  -5   6   4     2126.12     1957.48     73.93 o
  -4   6   4     3758.45     3465.45    108.08 o
  -3   6   4      127.32      143.34     13.96 o
  -2   6   4     4441.38     4203.35    127.37 o
  -1   6   4     1837.46     1878.96     34.57 o
   0   6   4     2498.14     2503.80     63.32 o
   1   6   4     6096.34     6086.87     99.41 o
   2   6   4       75.85       71.82      8.99 o
   3   6   4     3756.27     3895.56     89.95 o
   4   6   4     1601.70     1612.81     44.94 o
   5   6   4      494.48      466.51     22.64 o
   6   6   4     1793.46     1739.40     72.22 o
  -6   7   4     1132.78     1152.37     55.95 o
  -5   7   4     1056.35     1046.90     48.72 o
  -4   7   4      251.24      237.57     19.29 o
  -3   7   4     2675.93     2670.21     80.96 o
  -2   7   4      199.24      226.04     18.08 o
  -1   7   4     3320.55     3231.80    114.61 o
   0   7   4     3274.08     3019.22     76.28 o
   1   7   4       58.16       73.57     23.76 o
   2   7   4     2652.48     2743.69    180.31 o
   3   7   4      546.73      578.55     31.94 o
   4   7   4     1554.29     1566.89     46.81 o
   5   7   4     2094.03     2165.05     59.37 o
  -4   8   4     1381.80     1357.41     41.87 o
  -3   8   4       45.86       44.12      6.88 o
  -2   8   4     1834.60     1810.92     81.87 o
  -1   8   4      672.56      643.19     43.09 o
   0   8   4      966.23      974.77     54.75 o
   1   8   4     2250.96     2272.26    121.04 o
   2   8   4       29.85       57.26     16.47 o
   3   8   4     1324.64     1331.47     66.00 o
   4   8   4      590.78      632.72     25.34 o
  -2   9   4      142.44      151.68     27.12 o
  -1   9   4      934.11      849.91     54.34 o
   0   9   4      897.77      857.85     53.64 o
   1   9   4       35.45       24.42     15.72 o
  -9   1   5        5.93       -1.64      7.85 o
  -8   1   5       14.14        7.70      7.03 o
  -7   1   5       24.79       35.13     12.25 o
  -6   1   5       42.49       40.92     13.56 o
  -5   1   5      105.07      132.12      9.46 o
  -4   1   5       94.62       93.42      7.29 o
  -3   1   5      183.45      180.53      7.13 o
  -2   1   5      352.45      389.01     10.46 o
  -1   1   5      216.02      208.24      7.15 o
   0   1   5       91.72       78.25      6.23 o
   1   1   5       39.48       42.52      2.11 o
   2   1   5       75.32       73.10      3.38 o
   3   1   5        0.16       -3.21      3.21 o
   4   1   5        0.03        5.11      2.56 o
   5   1   5        3.47        0.17      3.55 o
   6   1   5        5.25       -1.16      4.26 o
   7   1   5        7.73        6.41      6.68 o
   8   1   5        0.41       -0.57      6.24 o
   9   1   5        3.68        6.52      8.80 o
  -9   2   5        1.71       -8.94      8.94 o
  -8   2   5       23.96       21.33      9.29 o
  -7   2   5        8.26        5.12     14.16 o
  -6   2   5        3.85       -2.58      4.20 o
  -5   2   5        6.81        5.08      3.53 o
  -4   2   5        0.16        1.54      2.49 o
  -3   2   5        2.83        3.19      2.87 o
  -2   2   5       64.73       69.47      3.81 o
  -1   2   5       26.80       19.32      2.65 o
   0   2   5       94.35       93.93      3.56 o
   1   2   5      170.03      174.67      4.44 o
   2   2   5      138.81      136.98      5.24 o
   3   2   5       50.83       44.81      4.77 o
   4   2   5      189.45      196.90      9.25 o
   5   2   5       90.95      103.89     13.22 o
   6   2   5        4.07        4.75      7.23 o
   7   2   5       43.62       36.81     12.66 o
   8   2   5        9.00        3.10      6.71 o
  -8   3   5        9.16        1.10     11.35 o
  -7   3   5       10.59       11.65     10.45 o
  -6   3   5       16.92        9.71      5.44 o
  -5   3   5       72.69       68.26      7.10 o
  -4   3   5       11.02       14.04      4.61 o
  -3   3   5       90.36       88.01      7.72 o
  -2   3   5      209.94      220.36      8.27 o
  -1   3   5       72.17       77.30      4.67 o
   0   3   5        3.37        4.54      1.37 o
   1   3   5       11.81        7.66      2.76 o
   2   3   5       75.61       68.11      4.22 o
   3   3   5       14.50        9.18      3.57 o
   4   3   5        4.27        4.20      2.84 o
   5   3   5       10.53        9.77      7.58 o
   6   3   5       14.50       12.83      6.00 o
   7   3   5       15.39       23.71     12.56 o
   8   3   5        3.71        4.72     10.65 o
  -8   4   5        3.23       -8.74      8.74 o
  -7   4   5        2.17        3.42      9.34 o
  -6   4   5       64.03       62.08     15.67 o
  -5   4   5        0.86       -3.41      5.98 o
  -4   4   5        0.73        7.08      4.27 o
  -3   4   5       48.41       49.57      6.88 o
  -2   4   5        0.06        0.66      2.88 o
  -1   4   5       29.76       35.76      6.73 o
   0   4   5       49.00       48.11      2.83 o
   1   4   5       45.72       67.86      3.64 o
   2   4   5       40.38       42.95      4.74 o
   3   4   5      101.33      101.63      6.86 o
   4   4   5        9.11        8.95      3.20 o
   5   4   5        0.00        1.58      4.33 o
   6   4   5       54.50       72.63     16.27 o
   7   4   5        7.25       25.41     12.25 o
   8   4   5        0.62       -7.53      8.54 o
  -7   5   5        6.28        5.12      8.84 o
  -6   5   5        9.76        4.02      7.53 o
  -5   5   5        0.88       -5.12      5.12 o
  -4   5   5       81.55       84.28     13.56 o
  -3   5   5        6.94        9.98      4.03 o
  -2   5   5        0.05        2.59      2.07 o
  -1   5   5       12.62       14.07      3.93 o
   0   5   5       77.78       70.85      3.49 o
   1   5   5      135.55      136.06      4.93 o
   2   5   5       20.50       17.96      2.56 o
   3   5   5       27.23       33.00      3.65 o
   4   5   5        4.62       10.70      5.19 o
   5   5   5        3.20        3.52      7.43 o
   6   5   5        5.14        4.22      8.34 o
   7   5   5        2.42       -1.81      9.04 o
  -7   6   5        8.54        2.81     11.75 o
  -6   6   5       84.07       52.74     15.07 o
  -5   6   5        0.04       -6.23      6.73 o
  -4   6   5        1.07       -3.52      5.42 o
  -3   6   5       29.90       19.19      7.43 o
  -2   6   5        0.20        5.32      3.82 o
  -1   6   5       25.38       24.02      2.64 o
   0   6   5       36.27       40.12      3.32 o
   1   6   5       57.48       60.07      5.22 o
   2   6   5       55.72       64.25      7.59 o
   3   6   5      104.90      112.24     13.66 o
   4   6   5        4.65       12.53      5.79 o
   5   6   5        0.91        4.75      5.48 o
   6   6   5       57.50       53.33     10.49 o
  -6   7   5        2.23        4.92      9.64 o
  -5   7   5       12.95        5.83      8.04 o
  -4   7   5        9.49        7.53      7.03 o
  -3   7   5       11.87       16.20     15.77 o
  -2   7   5       30.46       26.39      8.64 o
  -1   7   5        8.21       15.87     11.05 o
   0   7   5       13.03        6.73      8.84 o
   1   7   5       34.16       52.50     10.33 o
   2   7   5       36.45       41.01      8.54 o
   3   7   5        6.00       11.55     10.25 o
   4   7   5        2.77       -0.17      8.54 o
   5   7   5        2.78       17.26      7.79 o
  -4   8   5        2.28        8.68     10.75 o
  -3   8   5        8.28       18.62      5.67 o
  -2   8   5        2.84        5.12      8.94 o
  -1   8   5        0.13        2.51      6.93 o
   0   8   5        0.01       10.55      9.24 o
   1   8   5        1.26        8.48      7.45 o
   2   8   5        0.38       -0.30      8.94 o
   3   8   5        8.22       13.96     11.65 o
   4   8   5       44.42       47.19     24.46 o
  -1   9   5       24.29       55.65     17.98 o
   0   9   5        0.83        2.21      9.34 o
   1   9   5        8.23        9.14     11.45 o
  -9   0   6       52.40       15.47     13.26 o
  -8   0   6     2062.34     2063.06     88.80 o
  -7   0   6     2145.19     2136.18     86.09 o
  -6   0   6     3097.15     3148.02    108.39 o
  -5   0   6    15723.12    16190.84    427.62 o
  -4   0   6      326.11      390.75     24.61 o
  -2   0   6     8878.91     8429.66    162.08 o
  -1   0   6     2622.97     2577.48     53.13 o
   0   0   6    13317.68    12599.13    227.51 o
   1   0   6      275.02      299.50     11.51 o
   2   0   6    17793.37    17844.98    320.59 o
   3   0   6    12621.12    12001.10    221.22 o
   4   0   6      117.32      189.25     16.47 o
   5   0   6     8999.76     8992.14    248.72 o
   6   0   6     1577.34     1599.58     66.20 o
   7   0   6     3701.96     3747.21    128.28 o
   8   0   6     2309.39     2514.78    101.15 o
   9   0   6       29.44       30.44     16.17 o
  -9   1   6     3866.64     3917.36    102.24 o
  -8   1   6      233.66      177.03     18.58 o
  -7   1   6     4973.57     5147.91    116.26 o
  -6   1   6     2260.72     2410.88     63.05 o
  -5   1   6      873.98      900.48     30.75 o
  -4   1   6     9452.05     9173.89    163.56 o
  -3   1   6     5843.97     6227.87    200.05 o
  -2   1   6    10836.81    10678.62    138.66 o
  -1   1   6    27548.19    26432.91    331.34 o
   0   1   6        7.03       -2.38      2.38 o
   1   1   6    25887.04    25999.29    293.31 o
   2   1   6     8789.37     9451.07    100.43 o
   3   1   6     9021.54     8984.81    118.60 o
   4   1   6    11308.69    11985.04    182.80 o
   5   1   6      110.05      128.80     11.65 o
   6   1   6     4471.72     4667.11    196.83 o
   7   1   6     2192.00     2147.88     66.80 o
   8   1   6      262.21      257.70     21.45 o
  -9   2   6       72.41       96.33     24.01 o
  -8   2   6     1908.43     1941.47     60.17 o
  -7   2   6     1908.94     1975.24     57.55 o
  -6   2   6     2899.34     3023.51     74.41 o
  -5   2   6    14387.94    14620.98    223.47 o
  -4   2   6       43.15       48.85      5.75 o
  -3   2   6    13985.16    13669.67    251.61 o
  -2   2   6     4865.10     4654.78     74.78 o
  -1   2   6     4400.46     4281.15     52.64 o
   0   2   6    18859.51    18134.44    228.89 o
   1   2   6      187.07      193.90      4.97 o
   2   2   6    10525.04    10701.86    124.26 o
   3   2   6     7279.42     7099.22    110.73 o
   4   2   6       18.39       20.18      7.41 o
   5   2   6     9293.24     9357.75    148.13 o
   6   2   6     1766.70     1913.56     52.93 o
   7   2   6     2841.22     3004.53     77.02 o
   8   2   6     1870.13     1870.29     85.18 o
  -8   3   6       36.28       32.55     14.87 o
  -7   3   6     4868.06     4764.78    158.21 o
  -6   3   6     2613.43     2653.67     67.37 o
  -5   3   6      164.51      205.60     14.36 o
  -4   3   6     5177.83     5303.51    108.37 o
  -3   3   6     2236.91     2235.91     41.85 o
  -2   3   6    10752.95    10667.22    160.52 o
  -1   3   6    18074.14    17911.59    262.08 o
   0   3   6        2.56        6.42      2.89 o
   1   3   6    14357.04    14382.41    165.35 o
   2   3   6     5964.96     5940.63     80.46 o
   3   3   6     5498.04     5359.50     74.49 o
   4   3   6     7673.26     7901.40    184.24 o
   5   3   6      185.65      184.64     13.42 o
   6   3   6     3894.54     4023.33     91.79 o
   7   3   6     2075.94     2027.70     85.38 o
   8   3   6      107.51      105.47     22.80 o
  -8   4   6     1417.30     1341.62     70.42 o
  -7   4   6     1392.35     1321.43     65.69 o
  -6   4   6     1956.42     1997.36     80.76 o
  -5   4   6     9060.87     8962.53    225.56 o
  -4   4   6        2.65        7.01      7.68 o
  -3   4   6     7788.66     7421.46    116.43 o
  -2   4   6     2710.94     2638.15     54.24 o
  -1   4   6     2920.79     2869.84     62.48 o
   0   4   6    13255.48    12878.27    166.28 o
   1   4   6      440.07      459.56     11.32 o
   2   4   6     5671.04     5726.29     79.46 o
   3   4   6     3920.12     3838.22    155.62 o
   4   4   6       76.94       98.78      7.69 o
   5   4   6     6403.05     6181.21    126.26 o
   6   4   6     1220.92     1217.76     57.96 o
   7   4   6     1779.09     1859.44     81.06 o
   8   4   6     1294.77     1269.60     67.90 o
  -7   5   6     2543.53     2485.45     99.35 o
  -6   5   6     1269.85     1157.19     56.75 o
  -5   5   6      155.42      142.34     18.88 o
  -4   5   6     3503.83     3336.07    107.48 o
  -3   5   6     1473.15     1385.16     35.01 o
  -2   5   6     5072.58     5202.75    137.84 o
  -1   5   6     7892.37     7799.08    121.44 o
   0   5   6       11.66       17.17      2.89 o
   1   5   6     7680.73     7704.42     83.94 o
   2   5   6     3045.19     2921.10     39.53 o
   3   5   6     2869.58     2802.09     50.95 o
   4   5   6     4443.21     4359.29     94.37 o
   5   5   6       82.14       94.40     24.21 o
   6   5   6     2137.52     2168.13     85.28 o
   7   5   6     1155.42     1090.39     58.46 o
  -6   6   6      993.53     1045.89     53.94 o
  -5   6   6     4020.46     3933.45    126.97 o
  -4   6   6       26.98        6.23      6.53 o
  -3   6   6     4614.21     4278.90    126.27 o
  -2   6   6     1854.68     1724.12     61.88 o
  -1   6   6      777.12      793.91     24.50 o
   0   6   6     4539.88     4541.33    122.52 o
   1   6   6       42.09       47.90      3.19 o
   2   6   6     3497.53     3482.10     45.33 o
   3   6   6     2640.33     2685.15     63.28 o
   4   6   6        1.49        5.61      5.04 o
   5   6   6     2752.07     2779.01     69.54 o
   6   6   6      451.70      454.62     30.84 o
  -5   7   6      152.69      131.49     18.38 o
  -4   7   6     2031.39     1919.81     69.91 o
  -3   7   6      946.80      905.99     31.17 o
  -2   7   6     1740.81     1765.47     45.58 o
  -1   7   6     2879.17     2873.02     62.78 o
   0   7   6       20.37       27.42     11.15 o
   1   7   6     3518.43     3519.22     85.84 o
   2   7   6     1222.76     1274.63     34.71 o
   3   7   6     1330.96     1378.13     39.22 o
   4   7   6     2195.37     2230.95     58.18 o
   5   7   6       14.41       21.71      7.78 o
  -4   8   6       15.14       20.34      7.45 o
  -3   8   6     1860.51     1967.73     51.79 o
  -2   8   6      711.54      783.21     50.63 o
  -1   8   6      279.42      297.74     32.65 o
   0   8   6     1678.44     1779.18     79.16 o
   1   8   6       14.85       16.97      7.71 o
   2   8   6     1323.56     1332.38     65.29 o
   3   8   6     1046.76     1063.00     33.20 o
   4   8   6        0.68       11.63      6.29 o
   0   9   6        2.25       20.39     12.15 o
  -9   1   7       10.87        6.26      8.92 o
  -8   1   7       11.69       10.39      7.79 o
  -7   1   7        7.63        7.75      7.63 o
  -6   1   7       33.14       34.10      8.45 o
  -5   1   7       40.36       38.58     11.45 o
  -4   1   7       13.98       21.64      4.34 o
  -3   1   7       17.54       17.85      6.62 o
  -2   1   7       17.53       16.03      3.44 o
  -1   1   7        5.68       12.31      2.17 o
   0   1   7        2.28       -0.69      1.40 o
   1   1   7       41.84       42.63      2.75 o
   2   1   7       48.84       39.43      2.76 o
   3   1   7       35.05       31.78      3.15 o
   4   1   7       39.05       48.53      5.75 o
   5   1   7       19.48        7.86      6.43 o
   6   1   7       26.85       18.42      6.82 o
   7   1   7       22.89       20.51      7.72 o
   8   1   7        6.41       -2.97      6.67 o
  -8   2   7        1.27       -4.52      8.44 o
  -7   2   7        1.37       -3.42      4.95 o
  -6   2   7       47.44       47.07      9.23 o
  -5   2   7       31.34       29.83      5.68 o
  -4   2   7      184.48      188.74     12.38 o
  -3   2   7      173.08      197.45      9.31 o
  -2   2   7      127.31      120.67      7.01 o
  -1   2   7      226.02      237.36      7.73 o
   0   2   7      196.14      223.99      8.09 o
   1   2   7      229.66      228.57      6.99 o
   2   2   7       91.60      102.58      6.23 o
   3   2   7        8.51       13.85      2.60 o
   4   2   7        7.41       16.11      4.18 o
   5   2   7       12.52       10.06      4.67 o
   6   2   7        0.38        0.46      4.97 o
   7   2   7        3.97        5.85      6.75 o
   8   2   7        1.47        6.33      9.64 o
  -8   3   7        0.58       -8.14      9.64 o
  -7   3   7        3.97       -4.22      9.44 o
  -6   3   7       29.29       35.87      8.15 o
  -5   3   7       33.44       42.62      8.09 o
  -4   3   7        0.29        4.86      6.58 o
  -3   3   7       12.34       13.90      3.52 o
  -2   3   7       39.95       33.91      6.35 o
  -1   3   7        0.21        0.10      1.68 o
   0   3   7       86.57       96.31      8.52 o
   1   3   7       13.60       15.64      2.47 o
   2   3   7        3.57        5.87      1.92 o
   3   3   7        3.55        5.08      2.20 o
   4   3   7       11.14       18.28      4.38 o
   5   3   7        0.02        2.97      4.72 o
   6   3   7       22.71       21.15      6.85 o
   7   3   7       29.13       44.20     14.36 o
   8   3   7        1.58       12.76     11.85 o
  -8   4   7        0.48        1.31     10.45 o
  -7   4   7        6.17       -6.83      7.53 o
  -6   4   7        9.93       22.80     11.65 o
  -5   4   7        8.39        6.96      5.60 o
  -4   4   7       25.91       17.82      5.61 o
  -3   4   7        0.07        0.36      2.69 o
  -2   4   7       48.74       52.19      5.09 o
  -1   4   7       11.16       14.76      3.69 o
   0   4   7       20.36       23.51      2.74 o
   1   4   7        0.07        1.83      1.95 o
   2   4   7       18.26       17.47      2.70 o
   3   4   7       88.32       83.62      5.66 o
   4   4   7       22.41       27.88      5.79 o
   5   4   7        0.07        1.02      4.89 o
   6   4   7       15.78       22.70     10.75 o
   7   4   7        2.83        1.21      9.64 o
  -7   5   7       93.93       78.05     19.69 o
  -6   5   7        0.32        2.11      7.43 o
  -5   5   7        1.06        6.23      7.33 o
  -4   5   7       42.24       37.87     10.85 o
  -3   5   7        6.83       16.19      4.56 o
  -2   5   7        2.02        1.22      3.37 o
  -1   5   7        0.20        0.83      2.42 o
   0   5   7      109.33      123.68      5.78 o
   1   5   7        0.00        1.27      1.72 o
   2   5   7       11.42        9.98      2.59 o
   3   5   7       14.09       18.36      4.26 o
   4   5   7        8.55        8.04      5.04 o
   5   5   7       47.44       44.62     13.11 o
   6   5   7        0.18       -0.56      5.71 o
   7   5   7        3.85        0.10      8.34 o
  -6   6   7        9.28        7.13      9.94 o
  -5   6   7       10.84       13.16      9.44 o
  -4   6   7       15.70       19.39      8.54 o
  -3   6   7        0.02       -1.31      5.42 o
  -2   6   7       76.55       83.14      9.38 o
  -1   6   7       14.21       14.00      4.61 o
   0   6   7       20.54       23.71     13.01 o
   1   6   7        2.62       11.27      2.73 o
   2   6   7       20.77       24.21      3.66 o
   3   6   7       80.27       82.48      9.53 o
   4   6   7       22.95       19.65      6.66 o
   5   6   7        0.02       -2.00      6.68 o
   6   6   7       11.18        5.50      6.92 o
  -5   7   7        5.18        0.70      7.53 o
  -4   7   7        6.60        2.51      7.53 o
  -3   7   7        0.08        4.95      6.28 o
  -2   7   7        5.09       11.12      7.89 o
  -1   7   7        2.11        0.42      3.54 o
   0   7   7       82.95       60.47     15.77 o
   1   7   7        0.33        3.08      3.34 o
   2   7   7        0.15        2.70      4.08 o
   3   7   7        1.78        2.61      4.92 o
   4   7   7        0.03        3.28      5.72 o
   5   7   7       17.47       20.76      7.80 o
  -4   8   7       53.36       55.43     10.60 o
  -3   8   7       29.43       26.03      7.17 o
  -2   8   7        4.06        5.02     11.15 o
  -1   8   7       12.93       17.48     11.75 o
   0   8   7        5.21       11.65     10.95 o
   1   8   7       10.44        7.43      9.94 o
   2   8   7        1.58        6.13      9.64 o
   3   8   7       12.72       19.36     12.00 o
  -9   0   8     1674.12     1672.00     83.47 o
  -8   0   8     1265.84     1284.76     67.00 o
  -7   0   8     1073.34     1116.81     58.16 o
  -6   0   8    12075.25    12164.37    336.41 o
  -5   0   8        0.92        5.93      6.63 o
  -4   0   8     8724.41     8523.54    235.36 o
  -3   0   8     4688.46     4439.72    130.18 o
  -2   0   8     1487.22     1261.86     46.61 o
  -1   0   8    22720.74    23019.43    411.54 o
   0   0   8     3180.12     3185.10     65.74 o
   1   0   8     7824.89     7693.32    145.08 o
   2   0   8     7290.69     7144.27    136.91 o
   3   0   8       43.98       21.90      7.03 o
   4   0   8    11072.93    10991.21    295.53 o
   5   0   8     5570.19     5544.07    164.94 o
   6   0   8     3766.92     3899.39    129.38 o
   7   0   8     2760.28     2993.63    111.20 o
   8   0   8       10.38       33.45     15.07 o
  -8   1   8     3225.56     3391.78     89.34 o
  -7   1   8     3062.20     3145.60     81.50 o
  -6   1   8        6.99       20.81      6.92 o
  -5   1   8     5593.56     5570.54    117.76 o
  -4   1   8     5462.44     5879.93    120.04 o
  -3   1   8     6364.59     6268.57    124.23 o
  -2   1   8    19568.79    19853.39    292.49 o
  -1   1   8     1152.51     1231.23     31.39 o
   0   1   8    15138.96    15176.88    194.31 o
   1   1   8    17186.99    17842.75    203.73 o
   2   1   8     3953.18     4287.05    117.27 o
   3   1   8    12643.65    12793.36    148.76 o
   4   1   8      139.78      163.46      8.03 o
   5   1   8     4281.66     4197.54    143.24 o
   6   1   8     3096.91     3133.11     81.06 o
   7   1   8       45.02       35.81      9.51 o
   8   1   8     3248.96     3693.31     95.79 o
  -8   2   8     1381.92     1345.44     70.92 o
  -7   2   8      650.87      634.34     29.86 o
  -6   2   8     8722.03     9280.44    187.08 o
  -5   2   8       77.48       89.92     10.83 o
  -4   2   8     9564.18    10100.24    201.96 o
  -3   2   8     6224.12     5928.07     96.53 o
  -2   2   8      368.30      293.67     10.94 o
  -1   2   8    14450.49    14525.44    186.97 o
   0   2   8     1321.13     1353.15     27.08 o
   1   2   8     8391.29     8603.08    114.49 o
   2   2   8     8121.07     8028.24    125.79 o
   3   2   8        0.88       10.35      2.94 o
   4   2   8     9123.69     9087.85    143.13 o
   5   2   8     4591.56     4454.59     97.50 o
   6   2   8     3243.94     3143.63     77.43 o
   7   2   8     2377.81     2420.26     67.37 o
   8   2   8       20.64       23.20     13.56 o
  -8   3   8     2006.16     2001.28     91.61 o
  -7   3   8     1906.74     1793.04     80.96 o
  -6   3   8       48.72       50.56      9.80 o
  -5   3   8     4911.77     4788.82    104.26 o
  -4   3   8     3858.97     3797.05     83.36 o
  -3   3   8     4807.65     4541.28     97.69 o
  -2   3   8    14193.52    14191.04    212.58 o
  -1   3   8      195.58      195.62      7.36 o
   0   3   8     9171.41     9339.19    141.62 o
   1   3   8     8139.28     8351.68    111.11 o
   2   3   8     4453.84     4403.63     55.85 o
   3   3   8    11011.96    11220.81    225.15 o
   4   3   8        1.12       17.38      9.64 o
   5   3   8     2284.30     2223.60     57.14 o
   6   3   8     1795.41     1869.11     53.32 o
   7   3   8      107.17      100.15     21.30 o
   8   3   8     2831.24     2746.72    112.50 o
  -8   4   8     1073.14     1039.36     62.48 o
  -7   4   8      369.19      319.83     32.95 o
  -6   4   8     4990.23     5156.83    165.84 o
  -5   4   8       95.09       76.04     15.47 o
  -4   4   8     6925.56     7340.82    146.07 o
  -3   4   8     4731.88     4512.49     76.61 o
  -2   4   8       91.82      104.97      7.10 o
  -1   4   8     7688.92     7692.51    118.86 o
   0   4   8      521.49      520.96     13.06 o
   1   4   8     5676.09     5823.13    114.31 o
   2   4   8     5715.88     5558.59     69.59 o
   3   4   8        7.34        7.91      3.26 o
   4   4   8     5819.66     5881.30     97.50 o
   5   4   8     2935.70     2959.11     84.93 o
   6   4   8     2050.21     1981.39     81.16 o
   7   4   8     1644.80     1644.98     76.14 o
  -7   5   8     1188.25     1220.88     64.69 o
  -6   5   8       21.03       27.52     12.15 o
  -5   5   8     2848.17     2681.63     97.94 o
  -4   5   8     2072.64     1987.32     74.74 o
  -3   5   8     2498.77     2315.39     80.06 o
  -2   5   8     7008.01     7113.43    401.35 o
  -1   5   8       66.59       73.73      7.74 o
   0   5   8     5649.85     5796.41     80.68 o
   1   5   8     4351.22     4396.59     56.07 o
   2   5   8     1967.40     1894.74     32.88 o
   3   5   8     5655.61     5718.29    116.99 o
   4   5   8        9.30       36.06      8.59 o
   5   5   8     1500.04     1597.86     65.04 o
   6   5   8     1174.61     1201.98     40.05 o
   7   5   8       39.61       24.21     12.25 o
  -6   6   8     3081.83     3162.19    114.71 o
  -5   6   8        1.29       15.57      9.34 o
  -4   6   8     2671.50     2597.96     91.31 o
  -3   6   8     1454.59     1406.81     56.15 o
  -2   6   8      273.42      272.63     16.00 o
  -1   6   8     4942.69     4576.69     97.11 o
   0   6   8      542.81      479.00     18.66 o
   1   6   8     2120.76     2180.88     40.90 o
   2   6   8     2200.21     2239.85     37.70 o
   3   6   8        1.45        6.58      4.76 o
   4   6   8     3027.81     2998.85     71.78 o
   5   6   8     1511.30     1586.52     76.24 o
   6   6   8     1044.76     1123.66     39.95 o
  -5   7   8     1218.65     1280.34     58.86 o
  -4   7   8      900.70      896.72     44.30 o
  -3   7   8     1067.08     1081.62     36.52 o
  -2   7   8     2792.46     2828.31     67.90 o
  -1   7   8       28.42       40.54      6.59 o
   0   7   8     2826.09     2874.68    127.17 o
   1   7   8     2082.65     2170.26     51.18 o
   2   7   8      592.17      659.11     26.77 o
   3   7   8     2275.90     2377.54     59.49 o
   4   7   8       36.24       43.42      9.12 o
   5   7   8      883.00      929.38     91.16 o
  -3   8   8      510.47      525.90     33.00 o
  -2   8   8      121.56      161.22     27.62 o
  -1   8   8     2011.93     1963.01     86.49 o
   0   8   8      204.81      224.11     28.43 o
   1   8   8      842.74      849.71     50.23 o
   2   8   8      843.69      914.80     52.44 o
   3   8   8        0.39        0.69      5.13 o
  -8   1   9        1.19        8.21      8.22 o
  -7   1   9        0.00       -0.93      5.38 o
  -6   1   9        1.71        2.07      5.78 o
  -5   1   9        0.03       -3.03      7.13 o
  -4   1   9       21.83       29.23      6.32 o
  -3   1   9       13.92       20.47     11.95 o
  -2   1   9       23.28       24.31      4.09 o
  -1   1   9      197.95      194.91      8.60 o
   0   1   9       35.38       34.70      4.46 o
   1   1   9       83.94       84.31      6.07 o
   2   1   9       36.22       35.80      4.76 o
   3   1   9       72.30       87.20     13.91 o
   4   1   9       24.46       29.35      3.88 o
   5   1   9       14.27       11.61      5.45 o
   6   1   9        4.26        7.99     12.91 o
   7   1   9        5.52        3.57      6.34 o
   8   1   9        1.01        3.67      8.00 o
  -8   2   9       17.31        6.53     11.35 o
  -7   2   9       14.88       16.53      8.01 o
  -6   2   9      111.41      127.47     14.54 o
  -5   2   9        3.48        3.83      4.58 o
  -4   2   9      124.18      134.46     11.78 o
  -3   2   9      136.98      132.45     10.66 o
  -2   2   9      125.21      128.44      7.93 o
  -1   2   9       16.16       17.85      4.06 o
   0   2   9      110.73      116.82      7.39 o
   1   2   9        1.09       -1.28      1.28 o
   2   2   9        0.59        0.76      2.18 o
   3   2   9        0.73        3.40      1.93 o
   4   2   9       17.05       20.50      3.47 o
   5   2   9        8.79       -0.95      4.58 o
   6   2   9       45.54       25.09      7.99 o
   7   2   9        0.16        3.83      6.66 o
   8   2   9       13.99       15.27     12.96 o
  -8   3   9        0.00       -5.93      9.84 o
  -7   3   9        2.70        4.62      9.64 o
  -6   3   9       13.61       17.78      7.27 o
  -5   3   9        4.13        9.37      5.52 o
  -4   3   9       28.17       29.98      6.74 o
  -3   3   9        0.05       -1.15      2.54 o
  -2   3   9        0.53        4.57      2.71 o
  -1   3   9      229.71      215.69      8.12 o
   0   3   9       16.49       14.02      3.44 o
   1   3   9        4.27       13.56      2.75 o
   2   3   9        5.97        2.93      2.29 o
   3   3   9       37.30       45.08      4.58 o
   4   3   9        0.02        4.02      3.14 o
   5   3   9        0.42       -2.46      3.24 o
   6   3   9        0.76       -3.90      5.09 o
   7   3   9        2.20        3.11      9.54 o
  -7   4   9       17.26       24.01     14.77 o
  -6   4   9       14.74       24.61     11.95 o
  -5   4   9      120.39      138.32     21.09 o
  -4   4   9        2.63        4.74      4.76 o
  -3   4   9        2.69        7.22      4.13 o
  -2   4   9        3.72        4.30      2.95 o
  -1   4   9       28.90       35.11      4.66 o
   0   4   9       26.74       28.52      3.26 o
   1   4   9       11.63       10.99      5.47 o
   2   4   9        0.04        1.48      1.94 o
   3   4   9       13.75       12.35      3.81 o
   4   4   9       10.14        8.54      5.12 o
   5   4   9        0.64        8.97      6.23 o
   6   4   9       36.01       29.33     13.46 o
   7   4   9       24.18       26.02     13.46 o
  -7   5   9       16.20       15.37     12.36 o
  -6   5   9       27.45       21.20     12.05 o
  -5   5   9        6.91       14.06      9.94 o
  -4   5   9       10.02       18.28      9.44 o
  -3   5   9       17.55       12.96      7.84 o
  -2   5   9       46.78       51.73     11.35 o
  -1   5   9       62.04       54.14     13.76 o
   0   5   9      172.66      177.57      7.91 o
   1   5   9       57.69       49.03      4.81 o
   2   5   9      123.01      134.39      7.77 o
   3   5   9        0.94        2.41      4.46 o
   4   5   9       43.78       42.44      7.94 o
   5   5   9       18.84       26.58      7.56 o
   6   5   9       21.05        0.20      8.84 o
  -6   6   9        7.51        5.22     10.75 o
  -5   6   9      152.99      142.04     21.09 o
  -4   6   9        0.14       -5.42      6.53 o
  -3   6   9        2.05        5.32      7.63 o
  -2   6   9        0.39        3.52      5.42 o
  -1   6   9       22.90       23.29     10.05 o
   0   6   9       16.05       14.67      4.99 o
   1   6   9        9.73        9.69      3.61 o
   2   6   9        2.36        9.52      3.24 o
   3   6   9       23.91       23.81      6.61 o
   4   6   9        6.44       15.62      6.42 o
   5   6   9        0.18        6.38      6.05 o
  -5   7   9        2.05       -6.23      7.23 o
  -4   7   9       16.66       25.41     10.65 o
  -3   7   9        2.76        9.70      6.15 o
  -2   7   9        9.47       23.29      6.70 o
  -1   7   9      100.01       97.47     10.40 o
   0   7   9       53.85       49.04      7.01 o
   1   7   9        8.53       11.03      3.60 o
   2   7   9       29.37       31.97      5.18 o
   3   7   9        3.93        6.44      5.77 o
   4   7   9        4.49        5.34      6.27 o
  -3   8   9       44.30       42.52      8.99 o
  -2   8   9       16.63       24.15      6.59 o
  -1   8   9        0.29        5.93      9.14 o
   0   8   9       26.19       21.50     13.16 o
   1   8   9        0.92        6.23     10.15 o
  -8   0  10      377.08      393.06     39.38 o
  -7   0  10     3476.23     3457.11    125.46 o
  -6   0  10        4.60        3.01      8.14 o
  -5   0  10     4092.12     4142.69    133.50 o
  -4   0  10     8404.90     8437.96    236.46 o
  -3   0  10      104.26       91.41     13.26 o
  -2   0  10    14049.42    13427.14    352.68 o
  -1   0  10     7102.67     6909.70    190.05 o
   0   0  10    11967.30    12719.87    332.89 o
   1   0  10     5814.51     5747.89    161.22 o
   2   0  10       32.93       55.75     10.35 o
   3   0  10     7867.80     7774.48    215.37 o
   4   0  10     6689.54     6220.91    180.71 o
   5   0  10     1701.89     1599.88     66.30 o
   6   0  10     4662.26     4628.67    150.07 o
   7   0  10      120.94      175.49     25.82 o
   8   0  10     2172.18     2186.41     96.73 o
  -8   1  10     3043.26     3170.98     87.29 o
  -7   1  10        8.40        2.33      8.04 o
  -6   1  10     4750.77     4851.86    278.90 o
  -5   1  10     5384.93     5341.14    122.45 o
  -4   1  10     5015.68     4719.12    101.81 o
  -3   1  10    10686.72    10767.70    204.98 o
  -2   1  10        1.16        3.97      3.07 o
  -1   1  10     5396.93     5146.54    102.74 o
   0   1  10     9534.88     9546.38    146.80 o
   1   1  10     2259.47     2115.73     28.95 o
   2   1  10    16867.20    17016.42    430.93 o
   3   1  10     1682.37     1688.55     44.21 o
   4   1  10     5469.05     5092.71    107.86 o
   5   1  10     1662.80     1682.80     48.47 o
   6   1  10       48.78       59.45     10.66 o
   7   1  10     3113.77     3077.41     81.70 o
   8   1  10      700.07      647.94     49.72 o
  -8   2  10      550.27      541.23     44.10 o
  -7   2  10     3779.95     3788.99     94.81 o
  -6   2  10       30.80       30.48      8.23 o
  -5   2  10     2902.08     2975.22     73.20 o
  -4   2  10     5824.71     5637.70    118.07 o
  -3   2  10      224.03      221.61     28.93 o
  -2   2  10    12240.56    12134.16    469.61 o
  -1   2  10     6037.60     5962.81     96.10 o
   0   2  10     9389.75     9812.79    150.71 o
   1   2  10     5685.73     5492.03     67.85 o
   2   2  10        1.68        6.91      3.82 o
   3   2  10     5921.20     5849.68     96.70 o
   4   2  10     5070.12     4935.42     82.22 o
   5   2  10     1770.93     1820.18     62.72 o
   6   2  10     4626.98     4887.98    110.82 o
   7   2  10      171.03      180.00     18.27 o
  -8   3  10     2232.38     2304.54    101.66 o
  -7   3  10       14.46       48.32     16.37 o
  -6   3  10     4096.77     4271.20    100.30 o
  -5   3  10     4786.37     4945.07    108.89 o
  -4   3  10     2467.25     2361.88     59.54 o
  -3   3  10     6515.04     6539.61    131.43 o
  -2   3  10      156.23      181.94     15.05 o
  -1   3  10     6958.12     6857.95     94.74 o
   0   3  10     9036.93     8961.61    138.59 o
   1   3  10      696.28      757.45     16.65 o
   2   3  10     9734.51     9737.81    141.00 o
   3   3  10      599.58      569.96     15.50 o
   4   3  10     4905.96     4729.79    119.84 o
   5   3  10     1653.49     1764.81     63.78 o
   6   3  10       17.69       21.30     10.75 o
   7   3  10     2197.11     2374.75     98.54 o
  -7   4  10     2967.61     3009.30    117.63 o
  -6   4  10       78.08       63.99     16.47 o
  -5   4  10     1752.14     1684.46     72.73 o
  -4   4  10     3016.33     2969.50     70.65 o
  -3   4  10      217.01      212.35     13.99 o
  -2   4  10     7907.93     7685.92    122.35 o
  -1   4  10     3592.55     3605.21     62.73 o
   0   4  10     4896.42     4824.02     62.15 o
   1   4  10     4052.95     3886.39     57.68 o
   2   4  10        0.00        7.55      3.26 o
   3   4  10     3596.11     3669.86     87.15 o
   4   4  10     3065.65     3031.64     90.81 o
   5   4  10     1267.15     1365.19     92.06 o
   6   4  10     3383.57     3577.25    126.07 o
   7   4  10      124.70      106.38     22.00 o
  -7   5  10        1.09       -2.81      9.34 o
  -6   5  10     2319.57     2265.06     93.72 o
  -5   5  10     2411.33     2419.86     92.92 o
  -4   5  10     1457.67     1589.93     67.00 o
  -3   5  10     4341.66     4362.27    135.71 o
  -2   5  10       16.80       13.66      6.83 o
  -1   5  10     3623.16     3488.11     78.60 o
   0   5  10     4081.42     4183.17     62.32 o
   1   5  10      553.92      561.65     17.08 o
   2   5  10     5910.07     5717.23    116.91 o
   3   5  10      366.64      339.63     16.85 o
   4   5  10     2411.09     2467.96     66.90 o
   5   5  10      963.43     1004.43     34.04 o
   6   5  10       23.12       23.30     12.56 o
  -6   6  10        7.76       14.16     11.25 o
  -5   6  10     1347.69     1321.13     63.38 o
  -4   6  10     1759.85     1785.61     72.63 o
  -3   6  10       28.18       36.76     10.85 o
  -2   6  10     3536.51     3424.26    108.79 o
  -1   6  10     1348.43     1296.25     89.60 o
   0   6  10     2167.58     2187.94     43.04 o
   1   6  10     2195.43     2213.62     43.51 o
   2   6  10        1.54        9.82      4.86 o
   3   6  10     2014.05     2095.11     54.26 o
   4   6  10     1762.15     1802.25     50.29 o
   5   6  10      538.70      555.89     36.87 o
  -4   7  10      767.07      809.83     44.40 o
  -3   7  10     2475.78     2394.47     74.99 o
  -2   7  10        7.63       12.40      6.06 o
  -1   7  10     1311.28     1350.96     45.25 o
   0   7  10     1308.31     1317.73     42.79 o
   1   7  10      388.38      381.47     17.65 o
   2   7  10     3056.35     3215.42     68.25 o
   3   7  10      189.29      205.06     11.00 o
   4   7  10      865.22      943.29     34.00 o
  -2   8  10     1437.53     1513.93     44.86 o
  -1   8  10      471.99      486.28     39.18 o
   0   8  10      731.52      767.04     48.72 o
   1   8  10      962.42      994.16     55.25 o
  -8   1  11        6.36       11.17      8.77 o
  -7   1  11        0.74       -0.93      6.03 o
  -6   1  11       22.91       16.00      7.86 o
  -5   1  11       12.99       11.50      5.62 o
  -4   1  11       97.80      109.47     11.93 o
  -3   1  11       15.72       11.73      7.03 o
  -2   1  11       61.88       50.69     18.28 o
  -1   1  11       83.49       75.48     12.25 o
   0   1  11       35.88       56.96     10.25 o
   1   1  11       35.25       37.10      2.96 o
   2   1  11       11.14        6.13      4.04 o
   3   1  11        5.88        6.65      7.28 o
   4   1  11        1.00       -1.33      3.83 o
   5   1  11        6.28        2.63      4.88 o
   6   1  11        2.91        0.81      5.66 o
   7   1  11        0.03       -3.04      6.50 o
  -8   2  11        0.40       -3.52     10.75 o
  -7   2  11       21.52       23.22     22.15 o
  -6   2  11       15.94        8.98      6.49 o
  -5   2  11        0.37        1.87      4.79 o
  -4   2  11       12.40       15.14      5.69 o
  -3   2  11        2.97        5.98      4.19 o
  -2   2  11        0.17       -3.82      3.82 o
  -1   2  11       12.45       11.14      3.47 o
   0   2  11       27.34       17.58      3.89 o
   1   2  11      135.66      135.90      5.35 o
   2   2  11        2.15        2.58      2.86 o
   3   2  11       26.96       25.67      6.46 o
   4   2  11        5.75        9.66      5.20 o
   5   2  11       11.77        6.78      5.64 o
   6   2  11       17.30       15.46      7.64 o
   7   2  11        5.27       -1.30      7.07 o
  -7   3  11       10.79        4.82     10.35 o
  -6   3  11       23.06       19.19     12.46 o
  -5   3  11        0.02        3.29      5.20 o
  -4   3  11      175.21      201.56     15.19 o
  -3   3  11        5.73        5.73      4.51 o
  -2   3  11       23.41       18.48      5.43 o
  -1   3  11       72.49       67.07      6.84 o
   0   3  11       11.50        8.74      3.39 o
   1   3  11       17.38       14.54      3.12 o
   2   3  11        0.29       -1.47      2.69 o
   3   3  11        0.70        0.47      5.37 o
   4   3  11       30.07       32.93      4.97 o
   5   3  11       23.81       20.45      7.35 o
   6   3  11       23.59       12.76      9.74 o
   7   3  11        0.55       -8.84      8.84 o
  -7   4  11        0.00        6.33     11.35 o
  -6   4  11        0.44       -2.01      8.94 o
  -5   4  11       24.80       42.69     13.56 o
  -4   4  11        0.26       -0.49      4.19 o
  -3   4  11       19.00       21.34      5.79 o
  -2   4  11        2.34        7.47      4.33 o
  -1   4  11        2.36        7.21      4.15 o
   0   4  11      201.64      203.32     14.22 o
   1   4  11       65.67       65.06      6.54 o
   2   4  11       45.62       42.47      5.68 o
   3   4  11        4.11        4.54      4.48 o
   4   4  11       24.18       31.76      6.56 o
   5   4  11        6.72        6.53      8.24 o
   6   4  11        0.18        4.32      9.24 o
  -6   5  11        0.10       -8.04      8.04 o
  -5   5  11       42.19       32.45     13.66 o
  -4   5  11       54.98       58.16     14.36 o
  -3   5  11      129.36      153.19     19.49 o
  -2   5  11       16.87       13.76      8.04 o
  -1   5  11        0.39        2.36      4.05 o
   0   5  11       13.55       14.23      3.69 o
   1   5  11        2.20        2.01      3.17 o
   2   5  11       17.15       19.89      6.11 o
   3   5  11        5.35        7.63      6.93 o
   4   5  11       62.30       71.37     11.80 o
   5   5  11       27.30       28.53     11.95 o
   6   5  11       32.27       36.76     13.86 o
  -5   6  11       32.51       13.66     11.15 o
  -4   6  11        0.08       13.26      9.54 o
  -3   6  11       19.52       23.20     10.45 o
  -2   6  11        1.59        3.52      6.43 o
  -1   6  11        0.12       -1.55      4.29 o
   0   6  11      201.26      207.43     11.05 o
   1   6  11       47.82       51.43     10.13 o
   2   6  11       53.95       54.84      6.89 o
   3   6  11       12.07       14.97      8.54 o
   4   6  11       33.45       39.54      9.84 o
   5   6  11       15.14        7.23      9.54 o
  -4   7  11      100.83      140.53     20.89 o
  -3   7  11       32.31       35.27      9.47 o
  -2   7  11        0.33       10.02      6.38 o
  -1   7  11       24.00       26.98      7.38 o
   0   7  11        0.37        9.48      5.38 o
   1   7  11        6.49        4.94      5.00 o
   2   7  11        0.49        5.02      4.78 o
   3   7  11        0.13       -0.83      4.39 o
  -1   8  11        0.28       21.80     13.26 o
   0   8  11       79.88       71.72     19.29 o
   1   8  11       57.74       56.86     17.68 o
  -8   0  12     2266.58     2364.31    102.86 o
  -7   0  12     1113.92     1168.34     62.88 o
  -6   0  12     2518.11     2447.08     95.63 o
  -5   0  12     3610.68     3708.34    124.86 o
  -4   0  12      112.24       98.34     16.78 o
  -3   0  12     6636.71     6063.90    177.09 o
  -2   0  12     4291.28     4207.27     90.88 o
  -1   0  12     3834.68     3629.38    112.71 o
   0   0  12    11630.35    11860.51    316.02 o
   1   0  12     1766.20     1804.19     65.80 o
   2   0  12     8317.27     7591.36    212.65 o
   3   0  12     2065.99     2222.67     79.56 o
   4   0  12     1142.43      991.25     48.12 o
   5   0  12     7222.83     7290.71    215.06 o
   6   0  12      404.62      411.65     34.05 o
   7   0  12     1526.94     1555.48     75.84 o
  -8   1  12        0.26        4.74      8.54 o
  -7   1  12     2949.13     3129.11     95.63 o
  -6   1  12     4012.18     3953.37     95.85 o
  -5   1  12     1267.52     1235.01     41.00 o
  -4   1  12     6090.50     6044.93    127.64 o
  -3   1  12     1267.39     1229.07     37.42 o
  -2   1  12    10280.04    10103.88    194.41 o
  -1   1  12     5488.30     5454.12    162.03 o
   0   1  12      896.84      868.68     54.19 o
   1   1  12     9706.06     9742.47    128.78 o
   2   1  12     1758.14     1668.17     82.42 o
   3   1  12     3343.80     3283.21     75.68 o
   4   1  12     3952.31     3774.75     86.65 o
   5   1  12       44.54       52.77     14.26 o
   6   1  12     3176.78     3238.30    106.43 o
   7   1  12      599.25      578.04     35.31 o
  -7   2  12      815.15      810.44     52.74 o
  -6   2  12     2285.21     2261.93     64.24 o
  -5   2  12     3122.90     3222.80     79.56 o
  -4   2  12      133.84      107.27     11.97 o
  -3   2  12     6421.11     6156.78    132.49 o
  -2   2  12     4267.83     4333.94    133.20 o
  -1   2  12     2529.89     2497.41     59.41 o
   0   2  12     8140.13     8212.43    247.96 o
   1   2  12      801.44      828.06     16.62 o
   2   2  12     8234.19     7905.63    161.63 o
   3   2  12     2556.73     2557.97     62.64 o
   4   2  12      676.61      646.35     46.41 o
   5   2  12     5526.04     5738.98    124.72 o
   6   2  12      244.16      256.53     34.56 o
   7   2  12     1522.21     1524.04     76.24 o
  -7   3  12     1747.74     1765.22     83.78 o
  -6   3  12     2238.25     2251.40     93.72 o
  -5   3  12     1472.75     1400.14     44.97 o
  -4   3  12     6225.29     5846.80    124.31 o
  -3   3  12     1516.64     1501.51     43.11 o
  -2   3  12     5579.83     5498.57    163.33 o
  -1   3  12     3225.61     3131.29     81.82 o
   0   3  12     1004.05      957.48     24.63 o
   1   3  12     8178.29     8306.67    113.79 o
   2   3  12     1548.48     1573.69     43.15 o
   3   3  12     2416.47     2470.36     78.45 o
   4   3  12     3034.18     2926.99     71.52 o
   5   3  12       33.47       40.50      8.98 o
   6   3  12     2235.03     2265.97     93.52 o
   7   3  12      437.81      364.64     36.76 o
  -7   4  12      435.95      433.85     40.68 o
  -6   4  12     1552.40     1571.25     75.84 o
  -5   4  12     2102.04     2144.92     87.79 o
  -4   4  12       95.23       71.12     15.77 o
  -3   4  12     4416.31     4304.28     94.92 o
  -2   4  12     2877.38     2877.29     67.64 o
  -1   4  12     1346.62     1305.36     34.90 o
   0   4  12     4835.49     4785.18     81.79 o
   1   4  12      256.55      253.32     11.43 o
   2   4  12     5446.60     5294.45     89.15 o
   3   4  12     2111.26     2094.59     54.28 o
   4   4  12      383.84      414.76     30.44 o
   5   4  12     3351.95     3304.73    116.92 o
   6   4  12      139.33      154.49     24.41 o
  -6   5  12     1427.85     1373.36     70.01 o
  -5   5  12      630.93      698.43     45.30 o
  -4   5  12     3569.98     3501.41    121.24 o
  -3   5  12      561.66      532.69     34.56 o
  -2   5  12     3343.56     3410.90    112.71 o
  -1   5  12     2109.61     2103.66     55.00 o
   0   5  12      453.34      440.64     15.19 o
   1   5  12     4165.79     4121.27    101.20 o
   2   5  12      823.70      843.61     40.58 o
   3   5  12     1429.41     1347.04     57.76 o
   4   5  12     1869.18     1732.07     71.42 o
   5   5  12        9.72       -2.41      6.93 o
  -5   6  12     1130.34     1102.95     59.17 o
  -4   6  12       30.59       21.20     10.95 o
  -3   6  12     1989.74     2048.09     80.26 o
  -2   6  12     1205.47     1206.31     54.54 o
  -1   6  12      798.96      827.67     30.65 o
   0   6  12     3171.86     3128.72     59.22 o
   1   6  12      178.70      182.55     15.75 o
   2   6  12     2178.41     2155.51     82.82 o
   3   6  12      945.40      925.35     45.20 o
   4   6  12      347.95      349.77     28.33 o
  -3   7  12       91.48       95.00     16.57 o
  -2   7  12     1771.33     1825.13     53.59 o
  -1   7  12     1170.84     1201.94     39.61 o
   0   7  12      147.44      175.80     19.19 o
   1   7  12     1593.54     1712.50     51.59 o
   2   7  12      345.52      379.46     17.74 o
   3   7  12      650.68      695.20     25.69 o
  -7   1  13       12.55        9.45      9.19 o
  -6   1  13       10.85       17.16     13.56 o
  -5   1  13        3.70        0.10      4.76 o
  -4   1  13       45.88       54.44      9.32 o
  -3   1  13        2.15        5.45      4.22 o
  -2   1  13       25.19       34.16      5.83 o
  -1   1  13        1.93        0.27      3.31 o
   0   1  13        2.37        2.74      3.77 o
   1   1  13        2.88        0.90      2.02 o
   2   1  13        4.57        5.13      4.37 o
   3   1  13        3.84        1.84      4.43 o
   4   1  13        5.55       13.15      8.04 o
   5   1  13        1.25        3.76      5.22 o
   6   1  13        6.86        8.31      6.55 o
   7   1  13        0.23       -5.62      6.77 o
  -7   2  13        3.01       -0.60     10.25 o
  -6   2  13       19.21       15.82     10.70 o
  -5   2  13        1.46        0.21      4.54 o
  -4   2  13       23.60       19.67     16.88 o
  -3   2  13        9.06        8.04      4.78 o
  -2   2  13      105.03       76.32      9.79 o
  -1   2  13       70.15       79.51     10.45 o
   0   2  13        2.97        1.86      3.48 o
   1   2  13       86.33       88.56      6.57 o
   2   2  13        2.57        6.50      7.13 o
   3   2  13       45.12       50.19      8.89 o
   4   2  13        0.13        0.72      4.32 o
   5   2  13       10.88        5.52      5.81 o
   6   2  13        6.60       -0.25      5.61 o
   7   2  13        2.58       -5.22      9.24 o
  -7   3  13        3.08        5.83     10.85 o
  -6   3  13        0.33       -2.31      8.64 o
  -5   3  13       11.27        2.41      6.53 o
  -4   3  13       79.97       95.13     11.86 o
  -3   3  13        8.65       11.93      5.71 o
  -2   3  13       47.38       28.63     10.05 o
  -1   3  13        0.08       -1.29      2.79 o
   0   3  13        6.19        2.65      4.00 o
   1   3  13        9.42       12.28      4.01 o
   2   3  13       67.35       65.07      9.40 o
   3   3  13        2.56        3.75      4.54 o
   4   3  13        5.46        6.51      5.61 o
   5   3  13        0.86       -1.83      5.15 o
   6   3  13       10.50        5.32     10.45 o
  -6   4  13       20.15        9.24     11.15 o
  -5   4  13        5.49       23.30     11.75 o
  -4   4  13        1.65       -3.42      6.83 o
  -3   4  13       15.21       31.94     10.45 o
  -2   4  13       35.64       45.91      8.40 o
  -1   4  13        3.03        9.28      4.14 o
   0   4  13       76.04       84.90      7.96 o
   1   4  13       14.43       18.05      4.67 o
   2   4  13       50.36       48.36      7.57 o
   3   4  13        5.04       11.63      5.70 o
   4   4  13       24.55       32.55     11.45 o
   5   4  13        0.24       -3.01      7.94 o
   6   4  13       49.08       34.86     14.26 o
  -6   5  13       29.90       32.04     15.37 o
  -5   5  13      106.68      104.57     20.89 o
  -4   5  13       19.40       25.61     11.15 o
  -3   5  13       70.17       91.41     17.28 o
  -2   5  13       11.51       12.76      9.14 o
  -1   5  13        8.24       15.05      4.77 o
   0   5  13        1.74       -0.21      3.38 o
   1   5  13        9.80       17.88      5.75 o
   2   5  13      119.34      132.99     19.34 o
   3   5  13        0.02        8.44      7.23 o
   4   5  13        0.11       -3.21      7.73 o
   5   5  13       13.82       22.20     11.85 o
  -4   6  13        0.47       -2.81      8.24 o
  -3   6  13       23.74       27.72     11.65 o
  -2   6  13       29.60       24.01     10.85 o
  -1   6  13        1.08        7.73      5.93 o
   0   6  13       85.22       94.54     11.75 o
   1   6  13        7.83        8.25      4.13 o
   2   6  13       59.68       44.75      8.91 o
   3   6  13        3.53        5.02      7.84 o
   4   6  13       21.78       41.79     13.76 o
  -3   7  13       18.42       18.71     10.05 o
  -2   7  13       21.23       25.80      9.08 o
  -1   7  13        0.80        2.43      6.32 o
   0   7  13        4.65        6.34      6.05 o
   1   7  13        2.46        6.62      4.82 o
   2   7  13       88.19       83.06     10.32 o
  -7   0  14     1054.68      955.79     57.96 o
  -6   0  14     2373.06     2395.95     97.34 o
  -5   0  14        0.24        0.10      6.93 o
  -4   0  14     5174.08     4929.52    156.10 o
  -3   0  14     2126.52     2151.55     81.47 o
  -2   0  14       46.13       51.00      8.64 o
  -1   0  14    10864.11    10749.42    294.32 o
   0   0  14     1288.97     1294.31     55.65 o
   1   0  14     9841.07     9592.83    265.69 o
   2   0  14     3701.39     3811.10    122.35 o
   3   0  14      442.79      411.14     29.43 o
   4   0  14     3964.06     3673.68    123.65 o
   5   0  14      234.46      206.93     25.31 o
   6   0  14     1007.68     1042.98     58.46 o
  -7   1  14     1064.40     1131.13     45.02 o
  -6   1  14      353.58      365.73     58.16 o
  -5   1  14     5608.71     5533.87    123.73 o
  -4   1  14     2339.16     2116.22     58.94 o
  -3   1  14     6288.65     5905.84    125.65 o
  -2   1  14     4362.29     4170.00     76.36 o
  -1   1  14      521.23      481.38     21.72 o
   0   1  14     4633.80     4792.85    171.17 o
   1   1  14      888.22      883.50     20.38 o
   2   1  14      671.88      635.24     25.63 o
   3   1  14     8589.08     7921.50    160.84 o
   4   1  14      142.20      125.22     13.77 o
   5   1  14     2541.07     2457.87     67.48 o
   6   1  14     1010.36     1011.36     75.14 o
  -7   2  14     1059.81     1171.05     66.60 o
  -6   2  14     2523.02     2520.26     71.34 o
  -5   2  14       23.02       41.11      9.45 o
  -4   2  14     3725.95     3698.00    137.12 o
  -3   2  14     1318.78     1321.78     41.70 o
  -2   2  14      204.38      228.86     16.05 o
  -1   2  14    10791.25    10877.59    210.21 o
   0   2  14     1582.83     1568.97     44.67 o
   1   2  14     7430.86     7344.79    142.87 o
   2   2  14     2668.39     2692.28     66.37 o
   3   2  14      566.47      559.16     24.72 o
   4   2  14     3663.49     3540.31     85.23 o
   5   2  14      264.30      231.55     18.99 o
   6   2  14      873.69      868.13     47.66 o
  -6   3  14      143.76      149.27     25.51 o
  -5   3  14     3687.46     3944.19    138.22 o
  -4   3  14     1430.46     1487.20     46.76 o
  -3   3  14     4790.22     4885.38    153.39 o
  -2   3  14     3501.77     3677.20    121.44 o
  -1   3  14      436.31      419.41     16.76 o
   0   3  14     3652.74     3820.97    123.05 o
   1   3  14      958.94      941.29     27.38 o
   2   3  14      372.84      385.41     19.92 o
   3   3  14     5701.61     5403.37    116.84 o
   4   3  14       47.88       51.07     10.00 o
   5   3  14     2281.97     2270.59     91.91 o
   6   3  14      986.42      985.52     58.16 o
  -6   4  14     2024.75     2165.31     95.23 o
  -5   4  14       29.13       23.51     12.96 o
  -4   4  14     2119.11     2060.04     84.88 o
  -3   4  14      735.66      641.98     40.38 o
  -2   4  14      270.35      275.86     17.27 o
  -1   4  14     7490.82     7506.13    124.51 o
   0   4  14     1192.47     1102.70     28.33 o
   1   4  14     4370.90     4303.69     76.30 o
   2   4  14     1617.12     1600.38     46.31 o
   3   4  14      475.51      441.68     31.64 o
   4   4  14     2477.29     2441.96     93.32 o
   5   4  14      228.01      213.06     26.72 o
  -5   5  14     2312.30     2263.45     95.13 o
  -4   5  14      821.08      841.37     50.02 o
  -3   5  14     2539.28     2652.20     99.35 o
  -2   5  14     2109.88     2173.55     84.28 o
  -1   5  14      280.42      285.15     14.49 o
   0   5  14     2029.60     2066.05     44.34 o
   1   5  14      622.18      618.18     24.36 o
   2   5  14      297.01      332.49     26.32 o
   3   5  14     3202.36     3106.64    107.88 o
   4   5  14       41.19       12.96      9.54 o
  -4   6  14     1349.69     1428.01     69.01 o
  -3   6  14      682.97      682.46     43.29 o
  -2   6  14       55.20       72.95     11.91 o
  -1   6  14     3092.26     3198.82    178.20 o
   0   6  14      362.35      339.59     15.39 o
   1   6  14     2549.73     2662.73     56.58 o
   2   6  14     1126.75     1274.42     56.35 o
   3   6  14      185.54      220.09     23.71 o
  -2   7  14     1042.64     1031.37     38.99 o
  -1   7  14      144.45      182.75     16.97 o
   0   7  14      838.98      854.93     32.74 o
   1   7  14      299.16      309.86     15.16 o
  -7   1  15        4.86       10.09      9.06 o
  -6   1  15        0.89        2.39      8.69 o
  -5   1  15        0.86        6.14      6.45 o
  -4   1  15        0.96        6.33      5.45 o
  -3   1  15        4.78        4.52      5.06 o
  -2   1  15        0.35       -1.95      3.16 o
  -1   1  15        4.65        7.94      5.22 o
   0   1  15        9.08       20.86      6.14 o
   1   1  15       21.86       14.57      6.04 o
   2   1  15        0.09       -3.86      3.86 o
   3   1  15       20.68       21.86     10.25 o
   4   1  15        0.28       -1.22      4.72 o
   5   1  15        1.90        9.06      6.91 o
   6   1  15        3.46       -0.75      6.58 o
  -6   2  15       32.01       17.22      8.44 o
  -5   2  15        7.76       13.37      7.69 o
  -4   2  15       54.69       37.34      8.79 o
  -3   2  15        3.08        5.78      5.61 o
  -2   2  15       65.08       70.66     13.26 o
  -1   2  15        7.14       15.38      5.89 o
   0   2  15       37.81       48.20     19.24 o
   1   2  15       32.52       28.15      7.46 o
   2   2  15        0.05        1.14      4.48 o
   3   2  15        0.00       -2.04      4.93 o
   4   2  15        3.85        1.47      5.68 o
   5   2  15        0.99        1.02      6.53 o
   6   2  15       11.37        2.11     10.35 o
  -6   3  15        0.06        6.63     10.65 o
  -5   3  15        0.26        0.80      7.94 o
  -4   3  15        7.49       20.61     13.51 o
  -3   3  15       18.11       14.15      9.84 o
  -2   3  15        1.00       -4.72      5.52 o
  -1   3  15        0.76        2.89      3.97 o
   0   3  15        4.47        3.89      4.60 o
   1   3  15       32.63       14.89      6.03 o
   2   3  15       26.12       20.68      6.92 o
   3   3  15       34.93       32.72      8.69 o
   4   3  15       14.33        9.82      6.81 o
   5   3  15        0.37        6.23      9.24 o
  -5   4  15       14.42       24.31     13.86 o
  -4   4  15        6.44       14.67      9.94 o
  -3   4  15       47.09       50.23     14.87 o
  -2   4  15       13.90        8.14      7.33 o
  -1   4  15       12.72       16.58      5.28 o
   0   4  15        9.39        9.81      7.18 o
   1   4  15       16.87       17.48      9.04 o
   2   4  15        9.06        2.71      7.63 o
   3   4  15        2.19       -3.92      6.03 o
   4   4  15        8.35       -1.51      7.73 o
   5   4  15        2.81        2.11      9.54 o
  -5   5  15        0.67       -5.02      8.84 o
  -4   5  15       12.86       13.46     10.65 o
  -3   5  15       15.17       15.77     11.05 o
  -2   5  15        8.41        5.12      9.14 o
  -1   5  15        5.79        3.38      5.29 o
   0   5  15        1.67        5.41      4.38 o
   1   5  15        7.34       11.05      8.14 o
   2   5  15      101.82       95.93     17.28 o
   3   5  15        9.53       20.99      9.74 o
   4   5  15       66.46       58.66     15.77 o
  -3   6  15       63.13       47.31     15.37 o
  -2   6  15        8.45       16.17      7.66 o
  -1   6  15       15.07       25.54      8.32 o
   0   6  15        7.98       11.98      5.32 o
   1   6  15       17.64       13.39      6.42 o
   2   6  15        9.04       13.73      6.64 o
  -6   0  16      520.79      523.85     41.49 o
  -5   0  16     2853.07     2880.02    110.29 o
  -4   0  16     1218.01     1116.31     57.96 o
  -3   0  16      341.35      403.91     31.44 o
  -2   0  16     6773.88     6653.12    140.99 o
  -1   0  16      967.78      953.48     49.02 o
   0   0  16     3933.45     4023.35    131.89 o
   1   0  16     4408.40     4264.33    137.92 o
   2   0  16      104.43       77.15     15.57 o
   3   0  16     2511.79     2719.70    100.35 o
   4   0  16     1105.21     1175.47     59.17 o
   5   0  16     1445.69     1485.46     71.52 o
   6   0  16     1939.22     2003.99     90.41 o
  -6   1  16     2169.77     2215.35     71.97 o
  -5   1  16      720.84      684.43     32.28 o
  -4   1  16     1296.90     1298.45     49.57 o
  -3   1  16     5568.99     5472.56    121.35 o
  -2   1  16       33.63       32.72      6.59 o
  -1   1  16     3685.82     3673.50     86.83 o
   0   1  16     2151.08     2242.01     60.30 o
   1   1  16      432.22      420.35     21.87 o
   2   1  16     5840.48     5814.37    217.48 o
   3   1  16       10.85       14.35      6.79 o
   4   1  16     1977.70     1839.58     55.65 o
   5   1  16     1869.90     1921.21     59.45 o
   6   1  16       12.37       17.15      9.64 o
  -6   2  16      273.66      315.31     35.06 o
  -5   2  16     2953.77     2961.72     95.63 o
  -4   2  16     1450.23     1458.71     48.15 o
  -3   2  16      166.95      177.85     16.78 o
  -2   2  16     5375.46     5119.20    114.07 o
  -1   2  16      704.62      686.66     28.73 o
   0   2  16     3695.42     3662.97    183.02 o
   1   2  16     3915.17     3976.82     92.27 o
   2   2  16       92.85       89.42     12.00 o
   3   2  16     2290.29     2405.39     65.03 o
   4   2  16     1027.64      999.72     38.07 o
   5   2  16     1200.66     1194.97     48.32 o
  -6   3  16     1626.48     1758.09     84.78 o
  -5   3  16      492.32      479.95     39.08 o
  -4   3  16     1231.41     1274.22     64.89 o
  -3   3  16     4652.63     4587.14    130.99 o
  -2   3  16        0.45       12.05      9.54 o
  -1   3  16     2158.01     2292.96     90.62 o
   0   3  16     1210.68     1170.83     36.01 o
   1   3  16      560.93      554.99     49.62 o
   2   3  16     4982.31     4787.55    143.14 o
   3   3  16       65.47       59.34     11.65 o
   4   3  16     1297.48     1251.82     62.88 o
   5   3  16     1247.99     1216.36     64.19 o
  -5   4  16     2170.56     2291.18     98.64 o
  -4   4  16     1216.11     1189.84     62.58 o
  -3   4  16       75.00       82.07     18.18 o
  -2   4  16     3332.35     3420.14    120.74 o
  -1   4  16      461.16      519.72     20.55 o
   0   4  16     2620.99     2629.48     46.93 o
   1   4  16     2605.05     2608.20     95.03 o
   2   4  16       70.51       62.88     15.17 o
   3   4  16     1627.95     1628.71     71.82 o
   4   4  16      727.57      687.58     44.80 o
  -4   5  16      728.22      733.39     48.62 o
  -3   5  16     2592.27     2628.99    102.96 o
  -2   5  16        7.91        5.02      9.24 o
  -1   5  16     1354.80     1396.04     40.40 o
   0   5  16      804.37      777.54     30.84 o
   1   5  16      277.79      284.38     27.02 o
   2   5  16     2664.87     2764.80    101.15 o
   3   5  16       42.98       24.41     11.95 o
  -2   6  16     1925.95     1875.34     57.66 o
  -1   6  16      381.36      365.67     21.81 o
   0   6  16     1310.03     1408.07     44.38 o
   1   6  16     1269.42     1476.49     45.85 o
  -6   1  17        1.48        4.38      7.53 o
  -5   1  17        1.31        1.33      6.90 o
  -4   1  17        9.73        9.83      7.21 o
  -3   1  17        6.60        0.07      5.20 o
  -2   1  17       19.05        9.85      5.20 o
  -1   1  17       10.40        9.38      5.82 o
   0   1  17       10.13       23.13      7.94 o
   1   1  17        9.53        2.40      5.14 o
   2   1  17        2.20        6.43      5.77 o
   3   1  17        9.99        3.13      6.00 o
   4   1  17        0.84        0.69      5.98 o
   5   1  17        0.00       -4.54      6.73 o
  -6   2  17        3.73       -0.80     11.85 o
  -5   2  17        0.08       -5.86      5.96 o
  -4   2  17       10.44        8.79      7.17 o
  -3   2  17        1.64        6.13      6.21 o
  -2   2  17        0.99        1.61      7.73 o
  -1   2  17        4.40       -0.11      5.13 o
   0   2  17        0.08        2.75      5.40 o
   1   2  17        0.04       -0.55      4.80 o
   2   2  17        0.39       -1.11      5.23 o
   3   2  17        9.53       10.10     14.92 o
   4   2  17        0.11       -2.55      5.36 o
   5   2  17        2.41        1.13      7.33 o
  -5   3  17        0.96        2.41      9.34 o
  -4   3  17        9.80        6.23      9.54 o
  -3   3  17        1.23        9.64      9.74 o
  -2   3  17       27.09       14.97     10.45 o
  -1   3  17        4.89        2.36      4.35 o
   0   3  17        7.06        8.42      5.73 o
   1   3  17        7.76       12.19      6.51 o
   2   3  17        0.11        1.93      5.83 o
   3   3  17       23.78       21.09      7.94 o
   4   3  17        0.01        2.21      9.44 o
  -4   4  17        0.37        1.31      9.14 o
  -3   4  17        1.69       -0.90      8.24 o
  -2   4  17        0.29       10.35      9.64 o
  -1   4  17       16.18       11.74      5.61 o
   0   4  17        0.02        6.56      6.23 o
   1   4  17        5.16        6.03      9.14 o
   2   4  17       12.22       10.75     10.15 o
   3   4  17        4.13       -6.13      6.93 o
   4   4  17       13.00       16.78     11.75 o
  -3   5  17       10.08       13.36     11.25 o
  -2   5  17        3.77        6.83      9.54 o
  -1   5  17        4.42        5.94      5.01 o
   0   5  17        1.36        1.25      5.67 o
   1   5  17        0.26       -6.83      6.83 o
   2   5  17       11.77       23.41     11.25 o
  -5   0  18     2214.03     2264.16     97.74 o
  -4   0  18       71.33       93.72     20.49 o
  -3   0  18     2893.23     2835.92    108.49 o
  -2   0  18      929.29      966.02     37.97 o
  -1   0  18     2078.84     2147.84     87.29 o
   0   0  18     3386.01     3466.45    121.95 o
   1   0  18       17.65        1.91      8.54 o
   2   0  18     2711.28     2734.77    103.46 o
   3   0  18     1749.63     1514.80     70.72 o
   4   0  18      603.37      604.51     43.09 o
  -5   1  18      679.66      621.55     72.12 o
  -4   1  18     3480.91     3429.65    198.14 o
  -3   1  18       82.72      124.70     15.65 o
  -2   1  18     2296.25     2331.85     53.85 o
  -1   1  18     2172.98     2253.54     69.81 o
   0   1  18      279.14      246.94     19.27 o
   1   1  18     3500.29     3604.73    131.44 o
   2   1  18      271.73      243.64     19.39 o
   3   1  18     1622.89     1551.04     50.86 o
   4   1  18     1598.83     1505.80     51.45 o
  -5   2  18     1842.49     1792.74     85.38 o
  -4   2  18       77.27       80.43     13.84 o
  -3   2  18     2538.74     2524.48     70.90 o
  -2   2  18      788.36      864.66     35.62 o
  -1   2  18     1938.29     2008.27     70.97 o
   0   2  18     3185.00     3163.55     80.89 o
   1   2  18        2.68        5.21      7.28 o
   2   2  18     2167.44     2247.56     64.14 o
   3   2  18     1343.85     1271.89     45.10 o
   4   2  18      626.20      631.56     44.05 o
  -4   3  18     2173.48     2240.95     97.24 o
  -3   3  18        8.36       35.26     15.27 o
  -2   3  18     2207.91     2140.40     89.70 o
  -1   3  18     2015.06     2047.62     49.33 o
   0   3  18      116.33      118.75     15.06 o
   1   3  18     2359.69     2470.18     68.46 o
   2   3  18      167.46      147.95     16.18 o
   3   3  18     1378.99     1335.79     66.60 o
   4   3  18     1279.83     1401.79     70.52 o
  -4   4  18       60.60       35.86     15.27 o
  -3   4  18     1738.31     1718.01     80.86 o
  -2   4  18      534.61      520.13     40.08 o
  -1   4  18     1408.91     1429.65     47.83 o
   0   4  18     2231.44     2357.26     66.00 o
   1   4  18        0.05       13.56     10.55 o
   2   4  18     1373.87     1385.92     66.70 o
   3   4  18      814.69      786.03     49.12 o
  -2   5  18     1190.85     1360.50     69.01 o
  -1   5  18     1088.28     1151.06     61.07 o
   0   5  18       86.90      116.81     35.91 o
   1   5  18     1538.18     1659.55     52.38 o
  -5   1  19        4.74        4.84      8.01 o
  -4   1  19        7.05        1.93      7.03 o
  -3   1  19        1.29       -3.34      6.41 o
  -2   1  19        1.39        2.88      6.29 o
  -1   1  19        5.56       12.61      7.07 o
   0   1  19        2.43        6.03      6.53 o
   1   1  19        0.28       13.58      6.94 o
   2   1  19        0.04        4.49      6.73 o
   3   1  19        0.64       -2.78      7.38 o
   4   1  19        0.00        5.30      7.98 o
  -4   2  19        1.69       10.25     12.15 o
  -3   2  19        1.18       -0.94      6.52 o
  -2   2  19        7.29        7.23      7.10 o
  -1   2  19        8.99        4.74      5.26 o
   0   2  19        7.53       14.09      7.79 o
   1   2  19       11.90       14.19      9.94 o
   2   2  19        9.51       16.73      8.49 o
   3   2  19        1.97        2.85      6.87 o
  -4   3  19        3.93       13.46     11.05 o
  -3   3  19        2.47       -1.81      9.84 o
  -2   3  19        0.70       -5.22      7.43 o
  -1   3  19        9.19        8.08      5.58 o
   0   3  19        3.06        0.04      6.58 o
   1   3  19        0.00        2.39      6.65 o
   2   3  19        0.82       -2.71      8.84 o
   3   3  19        4.14       -0.80     10.35 o
  -2   4  19        0.83       -7.23      9.04 o
  -1   4  19        0.40        0.58      6.21 o
   0   4  19        0.08        0.88      6.29 o
   1   4  19        1.62        0.00      9.24 o
  -4   0  20     2636.07     2770.63    113.91 o
  -3   0  20      775.06      788.14     51.73 o
  -2   0  20     1305.49     1229.42     66.00 o
  -1   0  20     2496.66     2580.28    104.17 o
   0   0  20        4.67       22.70     12.56 o
   1   0  20     1620.87     1668.89     77.95 o
   2   0  20      789.01      802.50     51.53 o
   3   0  20       65.06      101.25     22.50 o
  -4   1  20       36.69       35.72     11.42 o
  -3   1  20     1211.24     1162.01     45.70 o
  -2   1  20     1868.37     2060.34     64.07 o
  -1   1  20        3.08       11.05     17.58 o
   0   1  20     2754.23     2893.92     79.30 o
   1   1  20      833.85      836.51     36.79 o
   2   1  20     1060.65      967.14     40.16 o
   3   1  20     1826.64     1813.26     59.38 o
  -3   2  20      830.20      833.70     38.15 o
  -2   2  20      963.00     1029.81     42.18 o
  -1   2  20     1928.74     2009.55     51.25 o
   0   2  20       20.15        9.11     13.61 o
   1   2  20     1617.02     1554.08     52.81 o
   2   2  20      808.01      806.37     36.44 o
  -2   3  20     1327.68     1404.20     72.32 o
  -1   3  20        0.53        6.19      5.98 o
   0   3  20     2159.37     2217.12     92.21 o
   1   3  20      640.18      660.97     45.91 o
  -2   1  21        0.13        3.02      7.08 o
  -1   1  21        0.29       -6.45      6.54 o
   0   1  21        2.50       21.47     11.50 o
   1   1  21        0.01        6.53      7.74 o
   2   1  21        1.54        2.30      7.68 o
  -2   2  21        6.68        2.97      7.96 o
  -1   2  21        3.93        6.22      6.09 o
   0   2  21        0.33       11.40      8.41 o
   1   2  21        9.28        5.51      7.82 o
 
